# Supplementary material for: Physiological activation of human and mouse bitter taste receptors by bile acids
Source: Commun Biol. 2023 Jun 7;6:612. doi: 10.1038/s42003-023-04971-3 (PMC10247784; doi:10.1038/s42003-023-04971-3)
Supplement: Supplementary file 3 — Supplementary Data 1 [file 42003_2023_4971_MOESM3_ESM.xlsx]

## Sheet: TAS2R1
Cholic Acid		Lithocholic Acid		Ursodeoxycholic Acid		Chenodeoxycholic Acid		Taurocholic Acid		Taurolithocholic Acid		Glycocholic Acid		Deoxycholic Acid
Time (s)	RLU	Time (s)	RLU	Time (s)	RLU	Time (s)	RLU	Time (s)	RLU	Time (s)	RLU	Time (s)	RLU	Time (s)	RLU
0	0	0	0	0	0	0	0	0	0	0	0	0	0	0	0
2.015	-18.7915	2.015	-14.5951	2.015	-1.90868	2.015	19.0362	2	7.95235	2	-8.76452	2	1.34011	2	0.493028
4.015	-20.7803	4.015	-7.12823	4.015	-10.1979	4.015	1.21708	4	20.145	4	34.6882	4	-10.9328	4	31.4027
6.015	-30.3104	6.015	1.22388	6.015	-25.0303	6.015	-17.015	6	-3.16747	6	11.8088	6	-2.09253	6	3.52102
8.015	-41.5185	8.015	0.3531	8.015	-6.65982	8.015	-2.66884	8	-1.09182	8	18.099	8	-18.797	8	-1.53683
10.015	-24.6597	10.015	-24.6726	10.015	-2.42538	10.015	26.5857	10	9.01732	10	0.945774	10	-15.065	10	7.06042
12.015	-39.0663	12.015	-16.4638	12.015	-0.911817	12.015	20.3444	12	4.80083	12	15.1496	12	-1.76525	12	14.8432
14.015	-19.7859	14.015	-4.13177	14.015	-27.1256	14.015	20.4897	14	10.0652	14	13.1492	14	-6.30032	14	0.096761
16.015	-20.0825	16.015	-20.8125	16.015	-36.3442	16.015	20.4897	16	-4.02508	16	0.945774	16	4.11057	16	17.8407
18.015	-33.1938	18.015	1.1121	18.015	-16.5405	18.015	0.189563	18	30.6672	18	9.70304	18	11.3452	18	-2.03485
18.796	-13.8993	18.796	25.7864	18.796	-5.24122	18.796	35.4441	18.781	-8.28788	18.781	5.16509	18.781	-8.38123	18.781	-64.4563
20.796	-32.113	20.796	69.0707	20.796	-5.4345	20.796	34.972	20.781	38.1129	20.781	27.2472	20.781	-65.4734	20.781	-74.4446
22.796	0.522741	22.796	111.584	22.796	-14.9172	22.796	66.6032	22.781	36.5466	22.781	1.64366	22.781	-29.3432	22.781	-47.6337
24.796	72.3168	24.796	140.624	24.796	111.581	24.796	169.759	24.781	100.781	24.781	-21.8293	24.781	49.9011	24.781	-3.24802
26.796	179.01	26.796	217.83	26.796	220.014	26.796	276.637	26.781	94.321	26.781	33.0454	26.781	96.1968	26.781	25.7142
28.796	273.224	28.796	298.948	28.796	332.008	28.796	430.728	28.781	128.096	28.781	106.888	28.781	184.074	28.781	115.435
30.796	414.499	30.796	381.71	30.796	471.987	30.796	521.85	30.781	168.752	30.781	183.135	30.781	256.685	30.781	160.244
32.796	487.46	32.796	449.564	32.796	554.696	32.796	667.246	32.781	222.063	32.781	270.143	32.781	311.082	32.781	224.68
34.796	561.258	34.796	475.411	34.796	591.628	34.796	744.49	34.781	248.838	34.781	337.182	34.781	379.127	34.781	265.794
36.796	600.729	36.796	563.041	36.796	614.691	36.796	777.672	36.781	287.098	36.781	405.016	36.781	406.227	36.781	285.115
38.796	652.414	38.796	583.488	38.796	661.973	38.796	835.786	38.781	303.962	38.781	448.367	38.781	484.171	38.781	296.049
40.796	646.063	40.796	612.54	40.796	688.451	40.796	853.586	40.781	295.88	40.781	483.096	40.781	488.749	40.781	331.471
42.796	688.029	42.796	644.654	42.796	682.803	42.796	876.11	42.781	354.401	42.781	511.157	42.781	562.235	42.781	355.405
44.796	718.237	44.796	679.197	44.796	694.821	44.796	905.241	44.781	378.941	44.781	542.077	44.781	571.006	44.781	351.369
46.796	709.989	46.796	695.288	46.796	713.853	46.796	902.191	46.781	349.497	46.781	572.975	46.781	594.154	46.781	370.806
48.796	747.058	48.796	701.461	48.796	712.245	48.796	919.121	48.781	364.135	48.781	599.496	48.781	570.694	48.781	359.225
50.796	725.497	50.796	756.471	50.796	701.71	50.796	927.172	50.781	379.282	50.781	624.238	50.781	587.34	50.781	385.526
52.796	721.254	52.796	734.503	52.796	706.484	52.796	893.665	52.781	390.659	52.781	642.403	52.781	583.343	52.781	383.683
54.796	750.511	54.796	776.344	54.796	693.141	54.796	936.083	54.781	392.471	54.781	649.802	54.781	607.705	54.781	370.149
56.796	763.129	56.796	818.875	56.796	703.514	56.796	944.124	56.781	396.221	56.781	680.566	56.781	600.065	56.781	369.818
58.796	754.05	58.796	815.634	58.796	690.888	58.796	915.714	58.781	410.391	58.781	693.048	58.781	617.139	58.781	385.269
60.796	736.769	60.796	814.863	60.796	687.968	60.796	876.524	60.781	390.107	60.781	676.887	60.781	617.101	60.781	378.237
62.796	752.117	62.796	815.671	62.796	660.683	62.796	877.876	62.781	396.638	62.781	735.967	62.781	619.569	62.781	433.32
64.796	729.251	64.796	814.539	64.796	647.003	64.796	906.896	64.781	407.599	64.781	726.535	64.781	627.557	64.781	415.898
66.796	754.307	66.796	840.236	66.796	672.518	66.796	861.974	66.781	435.147	66.781	712	66.781	602.719	66.781	407.815
68.796	748.849	68.796	839.926	68.796	641.326	68.796	872.092	68.781	406.802	68.781	708.17	68.781	631.839	68.781	409.61
70.796	729.014	70.796	857.451	70.796	644.562	70.796	871.317	70.781	400.242	70.781	740.519	70.781	609.358	70.781	404.287
72.796	724.252	72.796	860.887	72.796	618.535	72.796	854.469	72.781	418.773	72.781	720.827	72.781	606.454	72.781	403.47
74.796	721.996	74.796	876.325	74.796	611.038	74.796	844.188	74.781	413.176	74.781	715.629	74.781	603.445	74.781	421.511
76.796	719.984	76.796	873.737	76.796	596.187	76.796	841.862	76.781	422.764	76.781	740.295	76.781	621.396	76.781	407.874
78.796	701.138	78.796	889.618	78.796	593.169	78.796	815.084	78.781	402.418	78.781	736.469	78.781	618.749	78.781	402.577
80.796	695.956	80.796	892.644	80.796	594.173	80.796	833.544	80.781	440.793	80.781	705.753	80.781	605.728	80.781	400.686
82.796	687.252	82.796	897.83	82.796	573.074	82.796	792.555	82.781	428.932	82.781	719.776	82.781	588.632	82.781	411.74
84.796	702.818	84.796	886.895	84.796	565.693	84.796	783.457	84.781	402.626	84.781	729.602	84.781	592.001	84.781	413.712
86.796	660.013	86.796	870.09	86.796	545.003	86.796	757.585	86.781	438.62	86.781	717.016	86.781	573.367	86.781	386.975
88.796	675.614	88.796	907.185	88.796	536.557	88.796	790.002	88.781	435.97	88.781	708.528	88.781	587.481	88.781	406.471
90.796	671.255	90.796	877.458	90.796	528.103	90.796	748.006	90.781	417.798	90.781	685.914	90.781	582.427	90.781	396.647
92.796	645.369	92.796	891.158	92.796	490.474	92.796	752.186	92.781	396.047	92.781	709.593	92.781	543.758	92.781	377.402
94.796	658.13	94.796	920.191	94.796	507.179	94.796	735.827	94.781	416.808	94.781	708.426	94.781	568.088	94.781	398.73
96.796	614.664	96.796	905.406	96.796	484.826	96.796	731.254	96.781	401	96.781	665.125	96.781	550.308	96.781	400.692
98.796	601.791	98.796	898.952	98.796	487.253	98.796	711.692	98.781	382.662	98.781	639.76	98.781	566.578	98.781	408.833
100.796	605.799	100.796	892.147	100.796	484.348	100.796	698.367	100.781	386.609	100.781	661.017	100.781	550.017	100.781	412.535
102.796	574.755	102.796	894.991	102.796	464.491	102.796	713.847	102.781	391.574	102.781	653.391	102.781	549.55	102.781	404.992
104.796	579.697	104.796	894.373	104.796	467.659	104.796	673.465	104.781	343.693	104.781	622.006	104.781	541.673	104.781	431.288
106.796	554.874	106.796	867.268	106.796	432.725	106.796	693.426	106.781	334.229	106.781	616.277	106.781	534.917	106.781	394.532
108.796	536.028	108.796	872.524	108.796	406.747	108.796	681.535	108.781	318.822	108.781	602.431	108.781	501.47	108.781	409.236
110.796	503.66	110.796	857.451	110.796	379.699	110.796	647.896	110.781	359.901	110.781	574.352	110.781	477.052	110.781	378.853
112.796	530.288	112.796	864.824	112.796	357.544	112.796	643.349	112.781	338.629	112.781	593.769	112.781	487.765	112.781	368.351
114.796	510.693	114.796	846.501	114.796	362.533	114.796	607.76	114.781	327.9	114.781	553.55	114.781	493.52	114.781	393.07
116.796	515.676	116.796	868.556	116.796	332.202	116.796	609.573	116.781	308.179	116.781	583.964	116.781	450.802	116.781	389.914
118.796	477.82	118.796	842.814	118.796	323.517	118.796	614.947	118.781	311.101	118.781	539.304	118.781	454.358	118.781	397.129
120.796	483.731	120.796	851.852	120.796	321.799	120.796	582.22	120.781	314.431	120.781	524.165	120.781	451.439	120.781	358.058
122.796	479.051	122.796	861.523	122.796	311.834	122.796	589.185	122.781	288.825	122.781	518.27	122.781	430.145	122.781	360.498
124.796	471.711	124.796	851.498	124.796	301.938	124.796	584.345	124.781	292.111	124.781	503.611	124.781	453.415	124.781	357.848
126.796	440.735	126.796	820.705	126.796	306.062	126.796	601.503	126.781	280.428	126.781	474.132	126.781	442.632	126.781	357.113
128.796	427.776	128.796	833.006	128.796	271.359	128.796	551.854	128.781	264.252	128.781	435.021	128.781	400.74	128.781	380.58
130.796	428.214	130.796	811.797	130.796	275.474	130.796	581.558	130.781	247.5	130.781	439.84	130.781	403.872	130.781	362.729
132.796	399.927	132.796	786.781	132.796	247.428	132.796	570.089	132.781	279.196	132.781	420.045	132.781	393.75	132.781	375.09
134.796	369.335	134.796	809.512	134.796	253.899	134.796	541.966	134.781	263.266	134.781	393.577	134.781	397.711	134.781	362.515
136.796	379.68	136.796	797.52	136.796	243.041	136.796	537.391	136.781	260.122	136.781	395.556	136.781	397.074	136.781	330.764
137.562	368.206	137.562	816.516	137.562	220.326	137.562	528.381	137.547	257.068	137.547	402.14	137.547	371.152	137.547	319.55
143.562	326.335	143.562	785.521	143.562	203.668	143.562	528.401	143.547	228.429	143.547	371.698	143.547	348.952	143.547	341.925
149.562	297.638	149.562	770.713	149.562	176.37	149.562	492.752	149.547	221.043	149.547	331.65	149.547	319.38	149.547	313.832
155.562	268.743	155.562	645	155.562	166.486	155.562	464.959	155.547	204.711	155.547	280.988	155.547	291.839	155.547	317.65
161.562	228.213	161.562	650.189	161.562	168.826	161.562	428.355	161.547	175.173	161.547	237.537	161.547	291.362	161.547	302.763
167.562	217.461	167.562	602.288	167.562	116.188	167.562	423.067	167.547	178.916	167.547	191.55	167.547	251.037	167.547	279.035
173.562	182.798	173.562	588.477	173.562	124.68	173.562	376.724	173.547	141.583	173.547	185.568	173.547	217.997	173.547	260.648
179.562	176.247	179.562	570.66	179.562	97.5703	179.562	392.276	179.547	150.852	179.547	137.711	179.547	213.168	179.547	266.358
185.562	110.643	185.562	562.77	185.562	83.8515	185.562	341.893	185.547	123.705	185.547	105.562	185.547	202.093	185.547	253.1
191.562	119.586	191.562	515.911	191.562	81.5894	191.562	346.95	191.547	70.5412	191.547	24.299	191.547	176.088	191.547	247.046
197.562	108.976	197.562	487.382	197.562	63.0668	197.562	320.481	197.547	46.3148	197.547	1.67189	197.547	167.876	197.547	220.468
203.562	106.514	203.562	468.151	203.562	46.8203	203.562	327.574	203.547	75.6277	203.547	-7.54968	203.547	164.283	203.547	236.267
209.562	78.0739	209.562	433.685	209.562	23.6957	209.562	318.301	209.547	55.0459	209.547	-39.8614	209.547	146.788	209.547	247.998
215.562	68.108	215.562	406.858	215.562	20.9611	215.562	277.825	215.547	35.7219	215.547	-81.387	215.547	144.843	215.547	197.659
221.562	58.6538	221.562	386.034	221.562	21.314	221.562	283.821	221.547	50.9362	221.547	-74.4232	221.547	126.114	221.547	234.297
227.562	6.90409	227.562	427.313	227.562	32.3726	227.562	172.224	227.547	33.794	227.547	-79.2952	227.547	89.1702	227.547	187.946
233.562	-20.3665	233.562	409.48	233.562	4.70971	233.562	155.786	233.547	65.6166	233.547	-69.562	233.547	107.472	233.547	202.574
239.562	5.66279	239.562	419.888	239.562	3.35308	239.562	141.722	239.547	27.332	239.547	-81.6561	239.547	82.2731	239.547	164.983
245.562	6.78552	245.562	384.802	245.562	-15.0975	245.562	124.55	245.547	17.8718	245.547	-72.3962	245.547	57.4201	245.547	168.248
251.562	-3.57725	251.562	353	251.562	9.7393	251.562	130.588	251.547	29.7505	251.547	-76.1313	251.547	50.9851	251.547	163.754
257.562	-16.0254	257.562	324.951	257.562	-2.62617	257.562	104.796	257.547	-12.0373	257.547	-102.018	257.547	82.7783	257.547	175.313
263.562	-11.7648	263.562	310.05	263.562	-3.18424	263.562	155.441	263.547	48.0703	263.547	-86.3612	263.547	38.4683	263.547	151.355
269.562	-28.5882	269.562	287.918	269.562	-7.7031	269.562	130.908	269.547	-10.6071	269.547	-113.705	269.547	57.6525	269.547	135.785
275.562	-32.267	275.562	287.21	275.562	-7.7031	275.562	131.792	275.547	1.19751	275.547	-119.033	275.547	40.0295	275.547	155.443
281.562	-49.3198	281.562	305.39	281.562	1.62102	281.562	152.623	281.547	-10.143	281.547	-129.071	281.547	51.8286	281.547	141.688
287.562	-8.00909	287.562	308.556	287.562	-23.1442	287.562	99.9211	287.547	9.92897	287.547	-115.164	287.547	77.0488	287.547	169.491
293.562	-10.9022	293.562	250.547	293.562	-21.0295	293.562	126.733	293.547	-10.6071	293.547	-154.558	293.547	58.9267	293.547	151.715
299.562	-34.1549	299.562	240.784	299.562	-10.1171	299.562	134.725	299.547	-16.6248	299.547	-170.989	299.547	40.6004	299.547	145.558
305.562	-13.9937	305.562	255.305	305.562	-21.932	305.562	138.341	305.547	-3.14439	305.547	-184.97	305.547	58.5113	305.547	138.546
311.562	-29.8879	311.562	251.175	311.562	-35.6948	311.562	138.414	311.547	2.9951	311.547	-208.123	311.547	53.2069	311.547	132.623
317.562	-12.8001	317.562	242.237	317.562	-15.7818	317.562	144.044	317.547	-15.9144	317.547	-201.311	317.547	43.3091	317.547	129.733
323.562	-27.2317	323.562	237.346	323.562	-21.7457	323.562	138.244	323.547	-10.1142	323.547	-236.998	323.547	43.6147	323.547	134.84
329.562	-32.4678	329.562	210.072	329.562	-25.1818	329.562	121.3	329.547	11.6208	329.547	-230.646	329.547	33.081	329.547	140.029
335.562	-20.5128	335.562	207.541	335.562	-20.2182	335.562	104.786	335.547	11.3706	335.547	-241.48	335.547	47.1496	335.547	144.9
341.562	-18.5874	341.562	224.802	341.562	10.616	341.562	124.793	341.547	7.05153	341.547	-222.174	341.547	32.1596	341.547	152.792
347.562	-51.1709	347.562	199.834	347.562	-20.1556	347.562	124.739	347.547	31.851	347.547	-215.316	347.547	48.6454	347.547	132.414
353.562	-49.428	353.562	189.761	353.562	-12.0438	353.562	136.304	353.547	3.28198	353.547	-228.211	353.547	51.461	353.547	137.138
359.562	-15.7961	359.562	182.753	359.562	-31.063	359.562	146.172	359.547	34.6741	359.547	-233.286	359.547	49.6251	359.547	131.392

## Sheet: TAS2R4
Cholic Acid		Ursodeoxycholic Acid		Glycocholic Acid		Taurocholic Acid		Taurolithocholic Acid		Deoxycholic Acid
Time (s)	RLU	Time (s)	RLU	Time (s)	RLU	Time (s)	RLU	Time (s)	RLU	Time (s)	RLU
0	0	0	0	0	0	0	0	0	0	0	0
2	19.1006	2	-16.0588	2	4.13954	2	-24.6054	2	-14.866	2	-24.43
4	0.395288	4	1.8572	4	-20.6032	4	12.8274	4	-10.9022	4	-23.5542
6	2.91841	6	-24.0432	6	-25.8877	6	3.78863	6	-0.926088	6	-22.8766
8	21.2897	8	-15.0627	8	-29.799	8	-20.122	8	-7.83423	8	-1.90464
10	-2.333	10	-21.0617	10	-23.8384	10	-12.5906	10	-21.7834	10	12.6426
12	0.673992	12	-11.1029	12	-12.9106	12	7.77038	12	-12.8379	12	-21.8648
14	-1.27707	14	-16.031	14	-6.67303	14	-34.8945	14	6.06673	14	-18.1346
16	19.6047	16	-22.0279	16	-18.2287	16	-37.677	16	3.96889	16	-52.8215
18	0.953371	18	-16.0557	18	-27.0676	18	-48.5281	18	-13.8081	18	-24.2064
18.766	-8.81179	18.766	-31	18.766	-34.2066	18.782	30.085	18.782	-6.31826	18.766	-22.8202
20.781	-52.2052	20.781	-77.5296	20.781	-42.9373	20.782	9.23053	20.782	0.755373	20.781	-95.6069
22.781	12.9621	22.781	-20.8274	22.781	15.1075	22.782	3.15116	22.782	22.9324	22.781	-71.6568
24.781	16.2873	24.781	13.5346	24.781	91.6518	24.782	34.1327	24.782	4.90002	24.781	-40.8819
26.781	53.8077	26.781	47.9642	26.781	179.573	26.782	57.6073	26.782	24.977	26.781	-9.81145
28.781	116.69	28.781	73.9776	28.781	304.257	28.782	122.11	28.782	22.993	28.781	38.1772
30.781	202.767	30.781	141.824	30.781	388.704	30.782	164.035	30.782	49.0114	30.781	89.531
32.781	286.976	32.781	170.961	32.781	524.444	32.782	242.016	32.782	81.1426	32.781	109
34.781	331.157	34.781	211.304	34.781	591.908	34.782	272.716	34.782	109.126	34.781	155.799
36.781	398.002	36.781	286.431	36.781	664.761	36.782	320.809	36.782	126.942	36.781	198.766
38.781	447.116	38.781	316.3	38.781	747.083	38.782	384.052	38.782	159.412	38.781	215
40.781	484.385	40.781	327.594	40.781	780.753	40.782	404.135	40.782	175	40.781	245.601
42.781	513.813	42.781	352.031	42.781	820.227	42.782	433.94	42.782	193.772	42.781	273.234
44.781	571.4	44.781	380.127	44.781	854.725	44.782	475.477	44.782	218.413	44.781	289.793
46.781	576.681	46.781	405.893	46.781	885.437	46.782	493.347	46.782	198.067	46.781	293.169
48.781	621.92	48.781	396.948	48.781	869.015	48.782	501.503	48.782	224.737	48.781	315.257
50.781	628.153	50.781	411.019	50.781	904.393	50.782	547.521	50.782	242.508	50.781	327.06
52.781	608.216	52.781	398.089	52.781	904.624	52.782	553.791	52.782	256.995	52.781	336.965
54.781	673.422	54.781	413.206	54.781	934.879	54.782	588.235	54.782	227.079	54.781	356.774
56.781	649.648	56.781	434.735	56.781	910.42	56.782	548.835	56.782	225.961	56.781	358.021
58.781	665.81	58.781	418.956	58.781	920.415	58.782	588.475	58.782	271.056	58.781	377.086
60.781	679.484	60.781	389	60.781	939.945	60.782	601.608	60.782	261.6	60.781	371.413
62.781	679.42	62.781	407.272	62.781	894.354	62.782	626.215	62.782	251.574	62.781	354.175
64.781	662.359	64.781	410.187	64.781	892.209	64.782	626.188	64.782	292.569	64.781	367.028
66.781	681.18	66.781	395	66.781	883.058	66.782	619.641	66.782	280.396	66.781	369.018
68.781	661.786	68.781	396.708	68.781	897.442	68.782	624.108	68.782	265.03	68.781	401.767
70.781	663.821	70.781	394.232	70.781	864.365	70.782	638.032	70.782	284.572	70.781	369.499
72.781	677.656	72.781	389.174	72.781	888.719	72.782	646.123	72.782	284.878	72.781	371.417
74.781	687.298	74.781	367.247	74.781	833.342	74.782	657.793	74.782	290.176	74.781	395.575
76.781	685.082	76.781	368.083	76.781	856.102	76.782	666.37	76.782	292.885	76.781	372.212
78.781	661.065	78.781	368.91	78.781	820.296	78.782	678.287	78.782	302.496	78.781	381.123
80.781	659.476	80.781	354	80.781	794.483	80.782	665.284	80.782	299.577	80.781	377.573
82.781	652.14	82.781	345.234	82.781	818.87	82.782	655.873	82.782	289.637	82.781	366.542
84.781	621.974	84.781	349.472	84.781	756.604	84.782	679.941	84.782	284.791	84.781	344.412
86.781	644.971	86.781	337.61	86.781	753.892	86.782	648.406	86.782	284.228	86.781	365.264
88.781	652.467	88.781	322.366	88.781	732.115	88.782	644.228	88.782	289.096	88.781	345.388
90.781	634.908	90.781	310.929	90.781	726.989	90.782	650.88	90.782	288.658	90.781	349.245
92.781	616.215	92.781	320.728	92.781	713.242	92.782	631.638	92.782	295.597	92.781	348.005
94.781	623.143	94.781	299.044	94.781	703.281	94.782	665.026	94.782	300.252	94.781	360.114
96.781	577.048	96.781	305.557	96.781	696.734	96.782	673.234	96.782	303.134	96.781	353.364
98.781	590.83	98.781	298.819	98.781	653.577	98.782	653.956	98.782	268.467	98.781	356.212
100.781	594.46	100.781	293.739	100.781	678.663	100.782	661.771	100.782	282.827	100.781	338.006
102.781	570.853	102.781	282.259	102.781	623.965	102.782	636.296	102.782	280.287	102.781	349.375
104.781	535.832	104.781	266.754	104.781	624.137	104.782	641.127	104.782	297.596	104.781	357.725
106.781	576.036	106.781	276.382	106.781	630.047	106.782	615.791	106.782	261.785	106.781	339.949
108.781	552.984	108.781	259.159	108.781	571.666	108.782	618.091	108.782	279.776	108.781	333.434
110.781	539.61	110.781	276.445	110.781	598.289	110.782	644.691	110.782	253.834	110.781	336.947
112.781	529.912	112.781	267.37	112.781	583.918	112.782	640.87	112.782	272.21	112.781	335.627
114.781	525.649	114.781	253.353	114.781	556.25	114.782	609.041	114.782	268.219	114.781	349.641
116.781	514.781	116.781	251.234	116.781	588.773	116.782	616.307	116.782	268.998	116.781	340.242
118.781	515.049	118.781	253.766	118.781	548.501	118.782	584.502	118.782	262.891	118.781	328.36
120.781	488.175	120.781	230.621	120.781	507.386	120.782	602.866	120.782	267.293	120.781	338.913
122.781	489.541	122.781	238.721	122.781	507.852	122.782	581.164	122.782	280.896	122.781	364.894
124.781	470.085	124.781	218.638	124.781	509.201	124.782	578.218	124.782	273.898	124.781	333.589
126.781	464.513	126.781	215.286	126.781	489.381	126.782	564.916	126.782	249.374	126.781	335.132
128.781	464.071	128.781	226.16	128.781	446.993	128.782	590.827	128.782	270.269	128.781	319.908
130.781	466.285	130.781	229.593	130.781	463.894	130.782	571.073	130.782	267.674	130.781	356.29
132.781	460.578	132.781	216.307	132.781	448.798	132.782	555.387	132.782	259.914	132.781	335.417
134.781	427.673	134.781	209.298	134.781	427.428	134.782	548.858	134.782	243.112	134.781	327.442
136.781	445.361	136.781	214.712	136.781	402.196	136.782	535.742	136.782	250.545	136.781	323.134
137.547	436.003	137.547	211.548	137.547	379.772	137.547	524.559	137.547	251.257	137.547	342.47
143.547	408.618	143.547	195.123	143.547	379.834	143.547	525.352	143.547	215.734	143.547	333.389
149.547	386.336	149.547	191.876	149.547	308.948	149.547	486.955	149.547	237.866	149.547	328.288
155.547	351.767	155.547	182.53	155.547	318.726	155.547	493.52	155.547	193.672	155.547	355.055
161.547	346.602	161.547	172.093	161.547	303.241	161.547	446.448	161.547	207.578	161.547	338.156
167.547	335.172	167.547	173.823	167.547	312.32	167.547	435.019	167.547	205.902	167.547	335.87
173.547	264.873	173.547	178.999	173.547	281.168	173.547	386.716	173.547	204.036	173.547	351.387
179.547	265.3	179.547	149.456	179.547	242.535	179.547	393.434	179.547	180.442	179.547	368.586
185.547	242.782	185.547	128.186	185.547	225.911	185.547	372.463	185.547	185.763	185.547	363.986
191.547	246.932	191.547	150.92	191.547	214.607	191.547	357.243	191.547	137.563	191.547	372.236
197.547	258.506	197.547	155.041	197.547	221.087	197.547	314.74	197.547	147.254	197.547	331.461
203.547	232.756	203.547	152.046	203.547	189.795	203.547	318.63	203.547	133.472	203.547	345.855
209.547	219.78	209.547	155.822	209.547	203.53	209.547	306.856	209.547	90.5191	209.547	348.008
215.547	251.011	215.547	146.722	215.547	197.074	215.547	260.931	215.547	65.3811	215.547	318.834
221.547	260.591	221.547	144.396	221.547	173.704	221.547	241.962	221.547	77.9879	221.547	327.885
227.547	271.039	227.547	187.605	227.547	160.915	227.547	290.972	227.547	99.7214	227.547	345.298
233.547	291.66	233.547	160.672	233.547	142.108	233.547	269.304	233.547	126.783	233.547	352.884
239.547	269.732	239.547	166.203	239.547	141.876	239.547	267.596	239.547	132.165	239.547	389.33
245.547	266.514	245.547	147.048	245.547	156.883	245.547	219.689	245.547	104.275	245.547	399.649
251.547	257.997	251.547	178.638	251.547	128.407	251.547	248.145	251.547	110.693	251.547	389.33
257.547	284.872	257.547	135.585	257.547	153.798	257.547	192.036	257.547	104.622	257.547	381.525
263.547	254.303	263.547	166.33	263.547	123.935	263.547	214.368	263.547	137.99	263.547	380.912
269.547	232.991	269.547	159.845	269.547	130.513	269.547	196.059	269.547	123.18	269.547	377.003
275.547	238.437	275.547	130.857	275.547	144.054	275.547	196.23	275.547	129.606	275.547	376.661
281.547	248.82	281.547	145.856	281.547	113.285	281.547	171.943	281.547	114.342	281.547	399.817
287.547	273.903	287.547	130.377	287.547	124.566	287.547	187.391	287.547	151.415	287.547	397.456
293.547	239.384	293.547	162.322	293.547	127.131	293.547	189.99	293.547	136.191	293.547	411.409
299.547	250.874	299.547	130.446	299.547	134.948	299.547	175.107	299.547	118.82	299.547	406.435
305.547	250.223	305.547	132.691	305.547	119.109	305.547	192.603	305.547	140.647	305.547	380.1
311.547	248.529	311.547	138.907	311.547	130.712	311.547	188.074	311.547	122.148	311.547	396.715
317.547	268.105	317.547	111.452	317.547	94.0562	317.547	199.388	317.547	88.8315	317.547	351.706
323.547	278.662	323.547	135.942	323.547	123.872	323.547	170.101	323.547	111.642	323.547	391.589
329.547	259.586	329.547	131.935	329.547	117.665	329.547	196.926	329.547	124.756	329.547	362.796
335.547	285.984	335.547	149.888	335.547	137.018	335.547	162.738	335.547	109.477	335.547	360.917
341.547	283.853	341.547	132.356	341.547	127.876	341.547	164.861	341.547	98.825	341.547	350.479
347.547	275.523	347.547	117.981	347.547	133.973	347.547	156.987	347.547	92.346	347.547	349.654
353.547	309.056	353.547	135.981	353.547	116.889	353.547	175.115	353.547	124.878	353.547	326.897
359.547	277.364	359.547	144.823	359.547	102.962	359.547	151.684	359.547	119.545	359.547	343.746

## Sheet: TAS2R14
Cholic Acid		Taurolithocholic Acid		Glycocholic Acid		Taurocholic Acid		Chenodeoxycholic Acid
Time (s)	RLU	Time (s)	RLU	Time (s)	RLU	Time (s)	RLU	Time (s)	RLU
0	0	0	0	0	0	0	0	0	0
2	8.73305	2	5.07632	2	-6.07222	2.016	15.4574	2	-49.1645
4	-17.1002	4	-5.10796	4	-9.09993	4.016	-13.3747	4	-25.5098
6	-14.5682	6	-10.1397	6	-27.0469	6.016	-38.8354	6	-14.6279
8	-36.4848	8	-25.9369	8	-30.0405	8.016	-33.6332	8	-24.697
10	-11.743	10	-45.411	10	-25.0407	10.016	-42.3588	10	-35.6231
12	-26.3442	12	-47.2431	12	-37.9898	12.016	-53.4595	12	-44.0879
14	-33.528	14	-37.8259	14	-36.9901	14.016	-55.3521	14	-37.1122
16	-31.0627	16	-67.1139	16	-51.9041	16.016	-65.1913	16	-43.9695
18	-30.2662	18	-63.8827	18	-34	18.016	-43.8232	18	-32.8497
18.797	-22.7559	18.797	-68.311	18.797	-73.9735	18.797	-59.7397	18.765	7.95586
20.797	-44.5987	20.797	-66.196	20.797	-100.333	20.797	-48.6104	20.781	109.495
22.797	9.86262	22.797	-50.0226	22.797	-58.0996	22.797	-37.2936	22.781	144.429
24.797	-6.39032	24.797	-48.2767	24.797	-11.7946	24.797	-25.1873	24.781	188.481
26.797	16.5716	26.797	-41.6616	26.797	-4.82881	26.797	-30.6749	26.781	194.457
28.797	41.6203	28.797	-45.6719	28.797	-12.95	28.797	4.52436	28.781	226.874
30.797	60.9467	30.797	-13.6241	30.797	25.2324	30.797	-8.17981	30.781	234.892
32.797	99	32.797	14.5625	32.797	58.2752	32.797	30.1537	32.781	237.826
34.797	154.774	34.797	34.5332	34.797	56.7501	34.797	70.0865	34.781	263.919
36.797	189.099	36.797	37.8124	36.797	94.7938	36.797	98.6425	36.781	289.916
38.797	207.548	38.797	50.8625	38.797	109.443	38.797	134.228	38.781	280.38
40.797	286.95	40.797	58.2474	40.797	134.729	40.797	192.709	40.781	364.7
42.797	332.949	42.797	67.9279	42.797	165.138	42.797	232.913	42.781	389.665
44.797	381.413	44.797	76.8016	44.797	223.768	44.797	243.453	44.781	409.588
46.797	432.303	46.797	99.8168	46.797	253.169	46.797	297.017	46.781	412.285
48.797	481.551	48.797	113.593	48.797	284.606	48.797	343.953	48.781	462.382
50.797	522.709	50.797	125.702	50.797	322.537	50.797	379.622	50.781	489.05
52.797	573.985	52.797	143.488	52.797	365.455	52.797	398.833	52.781	480.824
54.797	600.804	54.797	148.335	54.797	404.11	54.797	459.728	54.781	484
56.797	603.138	56.797	163.155	56.797	424.679	56.797	470.92	56.781	514.521
58.797	677.301	58.797	176.389	58.797	448.405	58.797	515.163	58.781	561.552
60.797	689.232	60.797	197.723	60.797	513.015	60.797	529.36	60.781	547.999
62.797	740.761	62.797	213.291	62.797	520.328	62.797	543.404	62.781	553.072
64.797	760.673	64.797	213.968	64.797	518.587	64.797	572.542	64.781	596.368
66.797	793.47	66.797	225.512	66.797	566.626	66.797	570.299	66.781	582.133
68.797	795.682	68.797	237.861	68.797	571.358	68.797	602.865	68.781	591.364
70.797	846.508	70.797	234.615	70.797	583.853	70.797	609.474	70.781	612.747
72.797	873.655	72.797	231.58	72.797	622.789	72.797	663.572	72.781	626.948
74.797	945.307	74.797	268.946	74.797	701.49	74.797	688.158	74.781	600.862
76.797	951.601	76.797	267.933	76.797	688.581	76.797	696.58	76.781	644.716
78.797	969.484	78.797	291.733	78.797	706.104	78.797	702.313	78.781	648.451
80.797	1026.08	80.797	290.533	80.797	737.493	80.797	724.676	80.781	604.524
82.797	1051.68	82.797	307.412	82.797	736.745	82.797	729.222	82.781	653.18
84.797	1028.13	84.797	297.633	84.797	766.635	84.797	755.668	84.781	678.438
86.797	1075.38	86.797	303.737	86.797	784.026	86.797	758.133	86.781	660.126
88.797	1071.24	88.797	299.661	88.797	835.93	88.797	801.791	88.781	638.796
90.797	1092.31	90.797	303.944	90.797	879.758	90.797	813.667	90.781	637.499
92.797	1143.7	92.797	328.349	92.797	905.014	92.797	823.99	92.781	628.913
94.797	1154.9	94.797	307.307	94.797	871.313	94.797	849.724	94.781	638.53
96.797	1163.63	96.797	314.559	96.797	875.012	96.797	840.46	96.781	632.564
98.797	1184.89	98.797	326.967	98.797	900.527	98.797	832.423	98.781	628.21
100.797	1211.25	100.797	302.894	100.797	907.622	100.797	870.888	100.781	613.502
102.797	1207.36	102.797	324.498	102.797	872.83	102.797	887.784	102.781	604.41
104.797	1232.88	104.797	347.898	104.797	919.127	104.797	895.487	104.781	599.892
106.797	1256.04	106.797	338.946	106.797	885.988	106.797	886.141	106.781	563.223
108.797	1236.19	108.797	361.614	108.797	899.974	108.797	931.883	108.781	594.081
110.797	1242.72	110.797	335.334	110.797	929.16	110.797	935.64	110.781	586.278
112.797	1266.26	112.797	367.933	112.797	924.683	112.797	971.794	112.781	550.791
114.797	1269.15	114.797	388.996	114.797	936.987	114.797	962.409	114.781	544.911
116.797	1265.61	116.797	373.414	116.797	927.195	116.797	993.706	116.781	535.277
118.797	1260.33	118.797	374.133	118.797	907.689	118.797	1000.54	118.781	521.394
120.797	1305.24	120.797	378.298	120.797	904.35	120.797	1025.82	120.781	516.9
122.797	1269.8	122.797	394.755	122.797	945.812	122.797	1039.5	122.781	506.351
124.797	1271.64	124.797	385.131	124.797	947.759	124.797	1041.39	124.781	491.947
126.797	1263.68	126.797	394.257	126.797	937.139	126.797	1050.25	126.781	464.952
128.797	1291.8	128.797	394.724	128.797	931.219	128.797	1043.78	128.781	465.396
130.797	1262.68	130.797	379.935	130.797	907.598	130.797	1042.75	130.781	467.418
132.797	1269.55	132.797	394.817	132.797	937.794	132.797	1039.88	132.781	469.949
134.797	1262.84	134.797	375.334	134.797	944.802	134.797	1050.77	134.781	415.628
136.797	1277.95	136.797	397.788	136.797	914.908	136.797	1036.12	136.781	432.183
137.562	1261.13	137.562	382.953	137.562	923.636	137.563	1048.18	137.546	452.404
143.578	1235.79	143.578	394.002	143.578	874.438	143.563	1008.4	143.546	380.071
149.578	1235.83	149.578	363.524	149.578	827.247	149.563	998.739	149.546	382.743
155.578	1156.37	155.578	370.686	155.578	796.558	155.563	977.028	155.546	336.968
161.578	1154.38	161.578	390.532	161.578	810.447	161.563	958.674	161.546	359.379
167.578	1122.87	167.578	378.911	167.578	731.625	167.563	918.668	167.546	343.975
173.578	1009.37	173.578	356.99	173.578	735.471	173.563	888.356	173.546	278.705
179.578	994.85	179.578	351.344	179.578	706.541	179.563	847.479	179.546	300.666
185.578	933.075	185.578	344.461	185.578	725.134	185.563	793.005	185.546	280.256
191.578	855.583	191.578	317.716	191.578	666.973	191.563	745.479	191.546	185.369
197.578	818.047	197.578	291.899	197.578	650.688	197.563	696.127	197.546	161.87
203.578	757.502	203.578	276.577	203.578	614.872	203.563	654.32	203.546	180.303
209.578	723.754	209.578	252.636	209.578	612.527	209.563	643.487	209.546	179.275
215.578	685.222	215.578	197.521	215.578	554.771	215.563	568.508	215.546	158.768
221.578	629.159	221.578	195.665	221.578	516.97	221.563	526.781	221.546	182.465
227.578	552.532	227.578	167.29	227.578	504.801	227.563	432.593	227.546	205.34
233.578	528.668	233.578	155.879	233.578	445.674	233.563	416.225	233.546	198.132
239.578	477.512	239.578	121.06	239.578	433.467	239.563	342.018	239.546	183.585
245.578	438.571	245.578	124.983	245.578	428.616	245.563	303.535	245.546	212.748
251.578	410.19	251.578	125.773	251.578	436.13	251.563	289.782	251.546	220.053
257.578	378.363	257.578	101.15	257.578	391.989	257.563	234.892	257.546	201.23
263.578	331.742	263.578	90.1038	263.578	383.68	263.563	243.905	263.546	223.295
269.578	331.824	269.578	61.9897	269.578	318.352	269.563	217.42	269.546	203.472
275.578	311.609	275.578	45.2606	275.578	273.944	275.563	177.04	275.546	206.655
281.578	266.603	281.578	33.4368	281.578	272.471	281.563	166.661	281.546	186.772
287.578	234.996	287.578	31.5178	287.578	257.496	287.563	139.535	287.546	197.322
293.578	221.346	293.578	26.9674	293.578	228.532	293.563	127.213	293.546	209.963
299.578	202.892	299.578	2.88213	299.578	222.955	299.563	108.412	299.546	216.371
305.578	181.254	305.578	10.8603	305.578	237.423	305.563	98.929	305.546	208.994
311.578	152.075	311.578	-14.8461	311.578	201.505	311.563	88.6159	311.546	184.812
317.578	165.461	317.578	-4.05279	317.578	204.947	317.563	79.3923	317.546	189.014
323.578	152.075	323.578	-64.2935	323.578	189.257	323.563	80.4704	323.546	182.748
329.578	111.269	329.578	-47.603	329.578	164.774	329.563	68.4196	329.546	195.394
335.578	88.8846	335.578	-52.8312	335.578	171.566	335.563	88.4103	335.546	190.135
341.578	75.1088	341.578	-81.682	341.578	143.607	341.563	53.5929	341.546	187.029
347.578	60.0955	347.578	-84.764	347.578	131.554	347.563	48.7046	347.546	164.841
353.578	37.7794	353.578	-78.8648	353.578	173.027	353.563	68.797	353.546	198.762
359.578	47.6877	359.578	-73.3268	359.578	156.135	359.563	47.7517	359.546	181.785

## Sheet: TAS2R39
Cholic Acid		Taurcholic Acid		Glycocholic Acid
Time (s)	RLU	Time (s)	RLU	Time (s)	RLU
0	0	0	0	0	0
2.016	6.02123	2	5.60543	2	28.2568
4.016	3.85491	4	14.4732	4	27.1381
6.016	5.72488	6	18.3472	6	33.1971
8.016	-6.25715	8	38.7877	8	41
10.016	-14.428	10	0.743443	10	29.283
12.016	24	12	-9.49307	12	38.1306
14.016	0.819832	14	-0.519802	14	28.1815
16.016	16.9287	16	22.1174	16	20.2014
18.016	-7.47021	18	-7.69778	18	26.2639
18.797	21.099	18.782	17.6788	18.782	21.104
20.797	-14.2969	20.782	15.4867	20.782	39.5614
22.797	23.0587	22.782	83.439	22.782	66.7439
24.797	40.2859	24.782	105.841	24.782	56.0187
26.797	99.2347	26.782	161.403	26.782	102.992
28.797	85.2383	28.782	192.781	28.782	127.75
30.797	170.503	30.782	314.097	30.782	188.923
32.797	216.901	32.782	385.886	32.782	256.704
34.797	270.232	34.782	453.752	34.782	304.659
36.797	311.982	36.782	492.157	36.782	349.054
38.797	321.943	38.782	553.92	38.782	371.66
40.797	369.926	40.782	595.269	40.782	443.736
42.797	402.779	42.782	606.973	42.782	434.955
44.797	451.884	44.782	643.163	44.782	476.638
46.797	469.432	46.782	651.701	46.782	511.12
48.797	513.703	48.782	671.045	48.782	535.083
50.797	546.097	50.782	659.259	50.782	531.99
52.797	567.745	52.782	664.982	52.782	545.386
54.797	607.931	54.782	667.424	54.782	553.776
56.797	609.366	56.782	684.372	56.782	567.945
58.797	602.787	58.782	698.738	58.782	561.48
60.797	609.366	60.782	692.563	60.782	570.019
62.797	617.172	62.782	712.147	62.782	554.326
64.797	621.548	64.782	733.015	64.782	574.687
66.797	631.696	66.782	739.201	66.782	546.092
68.797	621.726	68.782	738.84	68.782	555.799
70.797	657.333	70.782	762.824	70.782	534.028
72.797	678.131	72.782	772.414	72.782	571.307
74.797	660.255	74.782	765.889	74.782	570.972
76.797	702.533	76.782	824.397	76.782	587.444
78.797	691.297	78.782	769.437	78.782	585.672
80.797	700.49	80.782	773.623	80.782	555.04
82.797	700.882	82.782	783.089	82.782	585.892
84.797	665.888	84.782	784.24	84.782	577.308
86.797	703.308	86.782	756.324	86.782	564.867
88.797	697.808	88.782	779.043	88.782	554.848
90.797	687.847	90.782	784.772	90.782	555.397
92.797	684.488	92.782	752.366	92.782	590.198
94.797	691.37	94.782	767.532	94.782	563.337
96.797	701.208	96.782	763.573	96.782	596.152
98.797	705.145	98.782	766.304	98.782	569.663
100.797	697.924	100.782	752.879	100.782	595.187
102.797	707.589	102.782	751.605	102.782	594.003
104.797	718.231	104.782	730.702	104.782	580.757
106.797	701.14	106.782	738.383	106.782	598.997
108.797	692.946	108.782	727.039	108.782	598.032
110.797	712.509	110.782	692.924	110.782	579.599
112.797	690.297	112.782	682.73	112.782	589.764
114.797	702.026	114.782	672.496	114.782	554.911
116.797	715.868	116.782	695.092	116.782	572.997
118.797	697.971	118.782	669.405	118.782	575.807
120.797	670.174	120.782	674.353	120.782	555.581
122.797	695.123	122.782	631.021	122.782	529.187
124.797	677.834	124.782	626.095	124.782	523.571
126.797	670.539	126.782	622.613	126.782	506.363
128.797	675.682	128.782	615.655	128.782	510.049
130.797	665.199	130.782	595.296	130.782	505.941
132.797	652.935	132.782	604.201	132.782	483.963
134.797	661.35	134.782	594.028	134.782	463.68
136.797	641.178	136.782	577.05	136.782	469.678
137.563	620.722	137.563	556.436	137.563	443.877
143.563	596.999	143.563	565.536	143.563	447.663
149.563	574.95	149.563	546.926	149.563	412.678
155.563	554.515	155.563	492.93	155.563	400.262
161.563	525.739	161.563	476.228	161.563	380.892
167.563	494.499	167.563	455.196	167.563	330.592
173.563	487.608	173.563	392.602	173.563	340.67
179.563	441.531	179.563	376.51	179.563	314.521
185.563	423.057	185.563	366.993	185.563	296.071
191.563	406.503	191.563	346.894	191.563	303.21
197.563	373.66	197.563	317.627	197.563	285.27
203.563	347.843	203.563	294.874	203.563	271.992
209.563	325.828	209.563	262.487	209.563	262.445
215.563	324.642	215.563	240.315	215.563	236.388
221.563	292.911	221.563	250.651	221.563	226.079
227.563	288.847	227.563	239.193	227.563	217.901
233.563	269.556	233.563	217.721	233.563	209.227
239.563	258.227	239.563	185.615	239.563	206.752
245.563	237.522	245.563	181.651	245.563	213.515
251.563	205.757	251.563	206.543	251.563	189.984
257.563	233.463	257.563	165.203	257.563	190.126
263.563	221.77	263.563	177.098	263.563	189.005
269.563	201.469	269.563	151.595	269.563	181.122
275.563	171.421	275.563	127.508	275.563	179.988
281.563	182.106	281.563	137.705	281.563	193.342
287.563	148.615	287.563	97.7714	287.563	202.276
293.563	193.884	293.563	100.211	293.563	171.1
299.563	166.718	299.563	103.096	299.563	161.106
305.563	168.682	305.563	89.0498	305.563	173.176
311.563	161.341	311.563	96.0633	311.563	156.507
317.563	143.328	317.563	105.1	317.563	143.284
323.563	136.358	323.563	94.1062	323.563	157.417
329.563	142.096	329.563	84.9439	329.563	157.481
335.563	136.588	335.563	95.4191	335.563	150.863
341.563	147.031	341.563	96.7338	341.563	133.439
347.563	145.676	347.563	96.7338	347.563	177.979
353.563	133.679	353.563	81.4957	353.563	158.334
359.563	131.684	359.563	98.1731	359.563	182.243

## Sheet: TAS2R46
Taurolithocholic Acid		Glycocholic Acid		Taurocholic Acid
Time (s)	RLU	Time (s)	RLU	Time (s)	RLU
0	0	0	0	0	0
2	-13.9015	2	-15.5896	2	18.9662
4	1.86737	4	-17.8567	4	-4.29806
6	-15.9507	6	-10.4573	6	-25.1937
8	-19.9366	8	-10.0736	8	-27.1687
10	-8.63182	10	-2.02342	10	-19.2182
12	-19.3254	12	-4.48074	12	-5.12919
14	2.94017	14	-13.3632	14	-13.2899
16	-17.3338	16	2.49195	16	7.86926
18	-14.506	18	-6.01073	18	0.012845
18.781	17.1343	18.781	64.2501	18.781	18.4365
20.781	3.26773	20.781	-9.15822	20.781	-7.9689
22.781	-3.9002	22.781	39.3207	22.781	-19.0788
24.781	91.4795	24.781	79.7428	24.781	16.0651
26.781	193.683	26.781	74.3948	26.781	37.7281
28.781	345.695	28.781	74.7789	28.781	50.5269
30.781	490.385	30.781	93.4629	30.781	75.6516
32.781	595.809	32.781	111.962	32.781	75.161
34.781	727.289	34.781	128.436	34.781	119.577
36.781	798.52	36.781	152.485	36.781	122.982
38.781	879.924	38.781	165.852	38.781	141.482
40.781	941.129	40.781	183.576	40.781	169.166
42.781	973.526	42.781	160.872	42.781	172.9
44.781	1026.61	44.781	219.679	44.781	179.256
46.781	1046.92	46.781	206.932	46.781	186.264
48.781	1054.24	48.781	220.841	48.781	228.618
50.781	1068.36	50.781	244.864	50.781	215.118
52.781	1088.8	52.781	233.866	52.781	211.174
54.781	1112.93	54.781	228.758	54.781	239.064
56.781	1149.09	56.781	256.219	56.781	230.503
58.781	1166.56	58.781	253.837	58.781	215.76
60.781	1149.7	60.781	256.313	60.781	235.923
62.781	1169.91	62.781	269.665	62.781	214.648
64.781	1146.42	64.781	255.027	64.781	228.383
66.781	1175.84	66.781	270.335	66.781	230.316
68.781	1188.59	68.781	254.276	68.781	220.3
70.781	1192.73	70.781	300.169	70.781	203.661
72.781	1187.05	72.781	290.959	72.781	195.29
74.781	1173.22	74.781	274.516	74.781	207.546
76.781	1176.79	76.781	300.387	76.781	240.379
78.781	1186.55	78.781	295.681	78.781	215.179
80.781	1155.26	80.781	325.583	80.781	220.743
82.781	1164.59	82.781	317.622	82.781	228.969
84.781	1161.31	84.781	322.989	84.781	204.035
86.781	1121.88	86.781	324.379	86.781	192.65
88.781	1142.3	88.781	306.347	88.781	182.964
90.781	1127.54	90.781	316.259	90.781	196.291
92.781	1113.45	92.781	316.364	92.781	199.217
94.781	1094.14	94.781	318.232	94.781	193.173
96.781	1088.15	96.781	290.168	96.781	178.264
98.781	1043.9	98.781	283.778	98.781	177.577
100.781	1081.82	100.781	300.367	100.781	191.436
102.781	1027.08	102.781	306.445	102.781	184.924
104.781	1022.88	104.781	290.684	104.781	193.846
106.781	1004.07	106.781	260.671	106.781	166.726
108.781	953.487	108.781	279.922	108.781	181.62
110.781	918.254	110.781	256.593	110.781	194.554
112.781	911.977	112.781	222.211	112.781	178.821
114.781	897.145	114.781	219.428	114.781	168.888
116.781	883.571	116.781	281.036	116.781	150.907
118.781	840.099	118.781	247.63	118.781	178.123
120.781	831.852	120.781	233.486	120.781	149.814
122.781	813.228	122.781	243.765	122.781	183.648
124.781	792.018	124.781	243.871	124.781	170.199
126.781	787.668	126.781	237.422	126.781	185.398
128.781	748.284	128.781	268.828	128.781	152.173
130.781	748.857	130.781	244.889	130.781	179.59
132.781	712.791	132.781	247.23	132.781	178.615
134.781	695.83	134.781	233.442	134.781	159.71
136.781	662.804	136.781	240.21	136.781	151.932
137.578	687.179	137.578	235.988	137.578	140.244
143.578	604.369	143.578	233.623	143.578	121.447
149.578	550.173	149.578	230.182	149.578	163.243
155.578	483.248	155.578	194.985	155.578	140.136
161.578	444.671	161.578	229.15	161.578	145.339
167.578	409.527	167.578	228.825	167.578	160.05
173.578	336.809	173.578	214.824	173.578	139.825
179.578	316.265	179.578	200.762	179.578	147.208
185.578	256.981	185.578	212.303	185.578	114.247
191.578	226.996	191.578	188.467	191.578	133.076
197.578	192.119	197.578	190.871	197.578	124.205
203.578	180.852	203.578	186.34	203.578	116.82
209.578	124.649	209.578	148.598	209.578	115.076
215.578	116.014	215.578	180.499	215.578	91.2081
221.578	108.381	221.578	178.55	221.578	87.4202
227.578	112.491	227.578	151.217	227.578	91.4334
233.578	63.2489	233.578	91.7978	233.578	98.5826
239.578	58.5819	239.578	105.107	239.578	70.1518
245.578	26.2657	245.578	119.431	245.578	76.7196
251.578	1.33751	251.578	108.158	251.578	94.65
257.578	21.0016	257.578	95.3289	257.578	108.583
263.578	1.33751	263.578	123.998	263.578	92.8855
269.578	-10.1395	269.578	93.1106	269.578	95.9577
275.578	-16.707	275.578	110.232	275.578	69.9333
281.578	-48.618	281.578	115.823	281.578	80.4859
287.578	-55.9563	287.578	117.104	287.578	76.9166
293.578	-42.9231	293.578	136.201	293.578	83.7538
299.578	-40.7175	299.578	155.324	299.578	88.7969
305.578	-34.2603	305.578	143.386	305.578	84.4948
311.578	-18.2004	311.578	139.152	311.578	64.2137
317.578	-60.3102	317.578	136.726	317.578	83.3747
323.578	-34.7583	323.578	132.046	323.578	78.0721
329.578	-59.8196	329.578	134.677	329.578	69.9957
335.578	-33.803	335.578	138.124	335.578	86.9817
341.578	-43.8827	341.578	134.531	341.578	107.419
347.578	-44.55	347.578	118.147	347.578	105.371
353.578	-59.6258	353.578	147.769	353.578	103.081
359.578	-40.9747	359.578	118.747	359.578	98.3538

## Sheet: Tas2r105
Cholic Acid		Lithocholic Acid		Deoxycholic Acid		Glycocholic Acid
Time (s)	RLU	Time (s)	RLU	Time (s)	RLU	Time (s)	RLU
0	0	0	0	0	0	0	0
2	1.77674	2	-19.9183	2	-7.94079	2	-27.0595
4	7.83356	4	19.2865	4	8.42456	4	-18.6603
6	2.67505	6	-6.63993	6	-2.57596	6	-18.2123
8	9.82929	8	9.80518	8	14.8013	8	-47.8563
10	-8.22816	10	4.62112	10	2.77711	10	-50.0487
12	-3.28533	12	17.7969	12	-9.72367	12	-34.2819
14	-7.0734	14	8.27052	14	-8.45154	14	-34.7557
16	15	16	-2.18238	16	1.88913	16	-23.6188
18	44.4226	18	5.57128	18	-2.18041	18	-16.5747
18.781	21.6772	18.781	8.90002	18.781	-20.0658	18.781	-3.89869
20.781	9.42868	20.781	-20.4639	20.781	-17.0266	20.781	-20.1413
22.781	39.5966	22.781	-20.313	22.781	-39.9091	22.781	-4.14299
24.781	10.8272	24.781	13.8358	24.781	0.57704	24.781	15.6549
26.781	50.2337	26.781	13.4767	26.781	-0.616085	26.781	13.7683
28.781	59.2009	28.781	5.26615	28.781	4.90253	28.781	17.1414
30.781	49.6279	30.781	-9.83732	30.781	-6.36672	30.781	33.1924
32.781	86.2126	32.781	8.57421	32.781	-0.437487	32.781	40.0682
34.781	65.8416	34.781	27.1912	34.781	4.77453	34.781	38.6999
36.781	100.025	36.781	18.0239	36.781	-8.6591	36.781	117.771
38.781	89.1237	38.781	6.65911	38.781	-14.3055	38.781	121.11
40.781	115.541	40.781	53.7499	40.781	9.41837	40.781	113.511
42.781	131.095	42.781	49.1517	42.781	-11.7018	42.781	141.314
44.781	139.548	44.781	47.3635	44.781	-11.9371	44.781	160.969
46.781	164.231	46.781	50.4831	46.781	4.59746	46.781	200.571
48.781	193.51	48.781	74.4289	48.781	27.0511	48.781	228.76
50.781	193.303	50.781	93.6056	50.781	-9.75629	50.781	238.054
52.781	217.91	52.781	63.4969	52.781	20.1786	52.781	279.774
54.781	257.63	54.781	82.9174	54.781	19.4961	54.781	314.942
56.781	273.677	56.781	91.8724	56.781	5.26926	56.781	299.791
58.781	284.724	58.781	82.9428	58.781	38.5167	58.781	350.668
60.781	322.244	60.781	110.605	60.781	24.5618	60.781	363.761
62.781	314.427	62.781	104.538	62.781	36.5379	62.781	387.64
64.781	342.91	64.781	112.529	64.781	21.9337	64.781	388.62
66.781	375.793	66.781	137.104	66.781	35.0054	66.781	424.095
68.781	398.01	68.781	132.36	68.781	34.4928	68.781	419.549
70.781	424.457	70.781	132.904	70.781	42.8161	70.781	443.973
72.781	449.971	72.781	132.041	72.781	53.1321	72.781	413.221
74.781	470.44	74.781	144.653	74.781	54.3186	74.781	419.192
76.781	487.87	76.781	172.509	76.781	66.018	76.781	460.126
78.781	480.774	78.781	142.279	78.781	45.8125	78.781	478.685
80.781	513.812	80.781	151.243	80.781	59.5249	80.781	487.49
82.781	513.576	82.781	167.63	82.781	62.7416	82.781	529.97
84.781	531.991	84.781	195.966	84.781	68.7087	84.781	535.792
86.781	549.947	86.781	203.204	86.781	90.9377	86.781	528.828
88.781	553.294	88.781	204.712	88.781	81.07	88.781	565.311
90.781	575.612	90.781	215.59	90.781	72.636	90.781	546.96
92.781	557.955	92.781	209.022	92.781	97.4301	92.781	541.782
94.781	575.485	94.781	228.864	94.781	105.551	94.781	524.334
96.781	548.118	96.781	184.288	96.781	100.341	96.781	507.8
98.781	585.897	98.781	227.541	98.781	103.309	98.781	505.738
100.781	576.152	100.781	248.863	100.781	117.485	100.781	510.912
102.781	586.681	102.781	222.595	102.781	130.646	102.781	470.239
104.781	569.701	104.781	217.502	104.781	147.286	104.781	497.869
106.781	551.409	106.781	225.971	106.781	108.305	106.781	500.977
108.781	564.279	108.781	244.356	108.781	142.084	108.781	492.243
110.781	542.028	110.781	261.979	110.781	147.264	110.781	525.903
112.781	544.652	112.781	241.216	112.781	118.273	112.781	501.6
114.781	548.979	114.781	243.367	114.781	167.002	114.781	517.173
116.781	550.607	116.781	246.887	116.781	149.721	116.781	514.443
118.781	555.391	118.781	257.566	118.781	160.265	118.781	515.53
120.781	575.811	120.781	260.092	120.781	160.404	120.781	497.17
122.781	538.707	122.781	284.505	122.781	193.86	122.781	525.829
124.781	581.753	124.781	270.165	124.781	179.508	124.781	530.193
126.781	520.313	126.781	278.83	126.781	161.679	126.781	525.829
128.781	519.484	128.781	309.382	128.781	158.603	128.781	520.174
130.781	535.938	130.781	309.382	130.781	180.418	130.781	519.565
132.781	507.19	132.781	310.252	132.781	180.045	132.781	551.214
134.781	533.269	134.781	282.326	134.781	177.913	134.781	551.693
136.781	500.116	136.781	279.582	136.781	194.619	136.781	519.874
137.578	523.788	137.562	296.261	137.562	177.939	137.578	524.174
143.578	484.404	143.562	310.291	143.562	180.507	143.578	517.004
149.578	476.256	149.562	291.585	149.562	188.634	149.578	507.474
155.578	501.067	155.562	301.792	155.562	199.157	155.578	522.299
161.578	504.009	161.562	299.079	161.562	206.349	161.578	476.762
167.578	489.395	167.562	303.398	167.562	208.396	167.578	499.828
173.578	450.925	173.562	315.378	173.562	211.199	173.578	455.735
179.578	464.442	179.562	314.187	179.562	201.145	179.578	459.26
185.578	417.045	185.562	308.746	185.562	195.662	185.578	429.678
191.578	421.394	191.562	287.017	191.562	211.659	191.578	409.042
197.578	391.24	197.562	315.242	197.562	209.959	197.578	394.775
203.578	344.694	203.562	299.639	203.562	191.361	203.578	421.467
209.578	358.293	209.562	295.067	209.562	208.831	209.578	379.61
215.578	343.137	215.562	316.647	215.562	204.186	215.578	405.275
221.578	329.589	221.562	272.857	221.562	168.101	221.578	372.014
227.578	339.83	227.562	314.132	227.562	191.058	227.578	339.525
233.578	325.692	233.562	269.771	233.562	174.166	233.578	348.807
239.578	315.743	239.562	270.901	239.562	185.934	239.578	313.214
245.578	313.71	245.562	241.175	245.562	176.351	245.578	300.083
251.578	283.143	251.562	247.66	251.562	156.919	251.578	309.742
257.578	309.635	257.562	253.874	257.562	153.846	257.578	333.974
263.578	276.761	263.562	221.082	263.562	154.377	263.578	291.643
269.578	269.493	269.562	234.134	269.562	154.244	269.578	323.877
275.578	256.658	275.562	220.897	275.562	142.103	275.578	306.205
281.578	255.439	281.562	220.106	281.562	161.667	281.578	302.997
287.578	240.197	287.562	248.863	287.562	163.584	287.578	312.541
293.578	197.324	293.562	236.399	293.562	157.143	293.578	317.696
299.578	152.865	299.562	209.696	299.562	147.048	299.578	309.428
305.578	156.643	305.562	212.529	305.562	138.332	305.578	321.267
311.578	134.046	311.562	180.625	311.562	135.378	311.578	329.776
317.578	124.601	317.562	178.726	317.562	138.908	317.578	375.676
323.578	131.88	323.562	162.84	323.562	128.724	323.578	369.197
329.578	133.734	329.562	185.237	329.562	125.639	329.578	335.975
335.578	174.038	335.562	178.412	335.562	124.441	335.578	363.52
341.578	165.309	341.562	163.583	341.562	111.174	341.578	327.284
347.578	173.556	347.562	148.887	347.562	105.923	347.578	338.669
353.578	191.675	353.562	153.613	353.562	95.2183	353.578	324.825
359.578	226.638	359.562	155.912	359.562	94.5256	359.578	287.782

## Sheet: Tas2r108
Taurolithocholic Acid		Deoxycholic Acid		Cholic Acid		Glycocholic Acid		Taurocholic Acid
Time (s)	RLU	Time (s)	RLU	Time (s)	RLU	Time (s)	RLU	Time (s)	RLU
0	0	0	0	0	0	0	0	0	0
2	0.675731	2	10.4901	2	6.93056	2	7.68992	2	-20.2593
4	-5.73593	4	7.69501	4	8.7879	4	11.6885	4	-40.462
6	6.04562	6	13.3996	6	7.87874	6	14.9144	6	-30.0161
8	39.2838	8	21.0752	8	1.86345	8	2.85572	8	-12.374
10	10.9813	10	20.2776	10	11.8969	10	-35.1612	10	-19.1766
12	8.80263	12	15.5762	12	5.90563	12	-20.1582	12	-13.3496
14	5.21536	14	3.43005	14	3.86065	14	-24.1348	14	-6.54368
16	-9.6707	16	-9.28096	16	1.93454	16	-22.3266	16	-15.3343
18	-10.699	18	0.846715	18	-12.1137	18	-18.1852	18	-11.3649
18.781	51.1832	18.797	15.4	18.797	17.792	18.797	-15.9795	18.781	0.441604
20.781	31.0896	20.797	-4.33279	20.797	-23.002	20.797	-38.1063	20.781	-36.0442
22.781	17.366	22.797	-28.7534	22.797	-57.7927	22.797	-53.0656	22.781	-43.651
24.781	13.0906	24.797	-22.8768	24.797	-48.9168	24.797	-41.093	24.781	-41.1365
26.781	51.6272	26.797	16.5718	26.797	-17.0044	26.797	10.1284	26.781	-18.6
28.781	63.3328	28.797	18.9437	28.797	22.9392	28.797	-11.2259	28.781	11.2728
30.781	109.429	30.797	58.8166	30.797	32.9758	30.797	42.3249	30.781	33.5132
32.781	151.07	32.797	83.6402	32.797	53.0645	32.797	14.625	32.781	71
34.781	184.905	34.797	79.9664	34.797	83.8222	34.797	31.6874	34.781	95.3158
36.781	210.816	36.797	112.495	36.797	93.8063	36.797	61.9173	36.781	97.2719
38.781	242.967	38.797	144	38.797	138.967	38.797	95.7369	38.781	144.173
40.781	265.916	40.797	169.562	40.797	140.665	40.797	96.8837	40.781	134.881
42.781	261.677	42.797	181.196	42.797	165.846	42.797	120.977	42.781	146.815
44.781	303.058	44.797	204.676	44.797	192.868	44.797	126.004	44.781	188.478
46.781	324.099	46.797	240.06	46.797	190.046	46.797	150.942	46.781	187.465
48.781	311.969	48.797	220.167	48.797	199.412	48.797	139.074	48.781	214.327
50.781	342.074	50.797	217.063	50.797	213.089	50.797	165.429	50.781	211.162
52.781	343.185	52.797	250.29	52.797	215.082	52.797	178.894	52.781	236.861
54.781	378.711	54.797	263.514	54.797	250.612	54.797	165.569	54.781	237.067
56.781	389.7	56.797	298.678	56.797	250.502	56.797	184.08	56.781	230.295
58.781	401.227	58.797	286.664	58.797	257.511	58.797	203.839	58.781	253.142
60.781	410.325	60.797	326.636	60.797	256.774	60.797	208.856	60.781	220.824
62.781	416.305	62.797	300.232	62.797	238.682	62.797	198.008	62.781	245.001
64.781	417.574	64.797	322.977	64.797	249.009	64.797	192.835	64.781	248.53
66.781	434.462	66.797	299.438	66.797	305.929	66.797	228.59	66.781	284.462
68.781	456.387	68.797	333.279	68.797	280.306	68.797	198.902	68.781	254.576
70.781	443.293	70.797	356.797	70.797	276.637	70.797	190.075	70.781	279.831
72.781	455.898	72.797	351.722	72.797	284.565	72.797	224.267	72.781	269.677
74.781	461.633	74.797	354.974	74.797	263.421	74.797	237.802	74.781	263.013
76.781	455.071	76.797	350.201	76.797	265	76.797	195.521	76.781	268.161
78.781	466.188	78.797	373.335	78.797	262.578	78.797	205.632	78.781	271.517
80.781	477.183	80.797	363.865	80.797	288.384	80.797	224.221	80.781	261.286
82.781	506.736	82.797	378.202	82.797	280.368	82.797	233.724	82.781	284.591
84.781	503.228	84.797	377.793	84.797	274.722	84.797	213.598	84.781	263.187
86.781	489.189	86.797	374.495	86.797	270.305	86.797	226.297	86.781	264.054
88.781	473.872	88.797	427.432	88.797	275.266	88.797	230.997	88.781	257.931
90.781	497.168	90.797	391.234	90.797	279.283	90.797	224.416	90.781	266.719
92.781	472.229	92.797	431.574	92.797	261.98	92.797	254.391	92.781	280.373
94.781	481.838	94.797	429.345	94.797	257.248	94.797	247.364	94.781	260.776
96.781	467.082	96.797	437.253	96.797	285.43	96.797	231.951	96.781	264.943
98.781	510.678	98.797	431.746	98.797	259.515	98.797	231.597	98.781	262.119
100.781	498.898	100.797	440.351	100.797	270.732	100.797	210.393	100.781	242.991
102.781	493.381	102.797	434.297	102.797	264.325	102.797	230.574	102.781	248.884
104.781	508.478	104.797	432.91	104.797	245.741	104.797	222.002	104.781	234.786
106.781	488.526	106.797	451.262	106.797	235.309	106.797	222.39	106.781	246.521
108.781	487.641	108.797	460.201	108.797	255.707	108.797	212.16	108.781	245.379
110.781	528.304	110.797	466.157	110.797	240.509	110.797	216.252	110.781	221.773
112.781	500.584	112.797	486.092	112.797	233.706	112.797	216.052	112.781	255.593
114.781	484.964	114.797	411.046	114.797	230.518	114.797	221.895	114.781	236.786
116.781	486.198	116.797	482.073	116.797	242.495	116.797	215.342	116.781	246.038
118.781	494.318	118.797	468.374	118.797	239.456	118.797	209.462	118.781	236.543
120.781	504.713	120.797	468.931	120.797	255.452	120.797	222.728	120.781	242.472
122.781	501.616	122.797	478.657	122.797	242.932	122.797	206.205	122.781	225.877
124.781	482.612	124.797	472.922	124.797	218.082	124.797	193.188	124.781	231.718
126.781	503.591	126.797	476.391	126.797	235.026	126.797	207.494	126.781	218.383
128.781	486.957	128.797	502.505	128.797	232.943	128.797	210.082	128.781	219.672
130.781	500.459	130.797	473.229	130.797	235.505	130.797	216.943	130.781	215.513
132.781	472.597	132.797	511.515	132.797	229.818	132.797	210.174	132.781	219.132
134.781	498.526	134.797	493.882	134.797	212.202	134.797	194.975	134.781	219.383
136.781	501.497	136.797	440.117	136.797	197.953	136.797	218.165	136.781	199.62
137.547	471.412	137.562	460.71	137.562	234.064	137.562	194.213	137.562	222.887
143.547	482.177	143.562	496.814	143.562	197.377	143.562	209.767	143.562	216.156
149.547	466.386	149.562	503.436	149.562	197.423	149.562	181.475	149.562	209.286
155.547	451.788	155.562	499.263	155.562	210.935	155.562	183.974	155.562	217.366
161.547	449.152	161.562	506.022	161.562	218.751	161.562	173.161	161.562	220.781
167.547	425.382	167.562	509.176	167.562	184.375	167.562	179.231	167.562	219.02
173.547	442.283	173.562	514.108	173.562	173.738	173.562	187.201	173.562	233.427
179.547	425.607	179.562	522.581	179.562	175.807	179.562	174.25	179.562	239.06
185.547	410.079	185.562	531.86	185.562	185.91	185.562	178.039	185.562	225.962
191.547	397.165	191.562	528.694	191.562	162.947	191.562	190.798	191.562	229.727
197.547	392.705	197.562	533.421	197.562	167.018	197.562	173.368	197.562	239.899
203.547	382.875	203.562	538.761	203.562	164.056	203.562	190.575	203.562	214.938
209.547	387.748	209.562	521.511	209.562	161.279	209.562	197.772	209.562	251.411
215.547	381.118	215.562	533.378	215.562	154.776	215.562	163.432	215.562	226.847
221.547	374.673	221.562	492.546	221.562	158.451	221.562	153.254	221.562	216.644
227.547	340.738	227.562	477.486	227.562	139.492	227.562	164.71	227.562	259.359
233.547	357.908	233.562	488.911	233.562	152.204	233.562	163.97	233.562	219.243
239.547	329.058	239.562	493.745	239.562	73.7327	239.562	147.809	239.562	236.142
245.547	312.353	245.562	495.953	245.562	142.097	245.562	173.351	245.562	237.626
251.547	323.317	251.562	489.917	251.562	142.076	251.562	177.152	251.562	232.181
257.547	323.455	257.562	516.082	257.562	146.144	257.562	150.028	257.562	240.366
263.547	300.595	263.562	473.684	263.562	155.141	263.562	149.267	263.562	230.073
269.547	308.205	269.562	461.839	269.562	166.737	269.562	170.813	269.562	229.58
275.547	313.397	275.562	488.683	275.562	187.25	275.562	156.359	275.562	220.499
281.547	291.128	281.562	477.48	281.562	159.679	281.562	154.985	281.562	220.499
287.547	289.653	287.562	463.822	287.562	163.365	287.562	177.733	287.562	268.383
293.547	280.532	293.562	458.186	293.562	160.558	293.562	149.968	293.562	221.03
299.547	302.8	299.562	441.037	299.562	159.088	299.562	165.311	299.562	234.317
305.547	271.906	305.562	416.756	305.562	175.817	305.562	159.539	305.562	241.837
311.547	293.129	311.562	430.852	311.562	159.088	311.562	142.659	311.562	254.495
317.547	296.196	317.562	450.794	317.562	162.782	317.562	150.371	317.562	265.787
323.547	325.759	323.562	427.048	323.562	182.257	323.562	171.186	323.562	251.038
329.547	278.402	329.562	431.797	329.562	162.985	329.562	175.087	329.562	233.221
335.547	309.885	335.562	432.3	335.562	195.196	335.562	172.597	335.562	247.117
341.547	315.03	341.562	422.32	341.562	184.414	341.562	183.065	341.562	273.956
347.547	300.184	347.562	429.258	347.562	175.395	347.562	201.017	347.562	268.956
353.547	294.817	353.562	427.233	353.562	161.041	353.562	156.745	353.562	264.083
359.547	274.663	359.562	399.693	359.562	176.226	359.562	154.549	359.562	275.281

## Sheet: Tas2r117
Cholic Acid		Taurocholic Acid		Glycocholic Acid
Time (s)	RLU	Time (s)	RLU	Time (s)	RLU
0	0	0	0	0	0
2	4.60362	2	37	2	-1.6624
4	10.2904	4	-4.07668	4	36.4597
6	-0.880621	6	12.5668	6	6
8	6.86081	8	5.63764	8	8.48973
10	13.5974	10	-5.97578	10	-2.90777
12	-14.1517	12	-15.6594	12	-1.57357
14	7.66531	14	17.1601	14	-17.8222
16	-9.34063	16	-10.5322	16	-9.40544
18	-12.0783	18	-8.95283	18	-10.6465
18.797	-24.6076	18.797	34.4566	18.797	-31.8582
20.797	-3.38332	20.797	16.7527	20.797	-50.2175
22.797	39.9085	22.797	-7.05423	22.797	-35.3697
24.797	65.6016	24.797	38.2926	24.797	-21.9519
26.797	75.6489	26.797	125.403	26.797	21.3834
28.797	128.888	28.797	141.128	28.797	104.133
30.797	168.759	30.797	183.922	30.797	136.733
32.797	221.976	32.797	250.112	32.797	195.234
34.797	270.035	34.797	267.824	34.797	290.459
36.797	288.662	36.797	315.731	36.797	340.932
38.797	310.785	38.797	324.81	38.797	397.791
40.797	342.959	40.797	359.212	40.797	414.428
42.797	363.04	42.797	402.392	42.797	437.759
44.797	380.411	44.797	440.644	44.797	439.85
46.797	395.355	46.797	454.758	46.797	450.862
48.797	398.151	48.797	463.447	48.797	498.067
50.797	423.224	50.797	471.258	50.797	490.971
52.797	441.862	52.797	487.155	52.797	511.962
54.797	446.522	54.797	505.642	54.797	520.574
56.797	453.199	56.797	516.341	56.797	524.281
58.797	444.318	58.797	527.833	58.797	554.582
60.797	456.236	60.797	539.947	60.797	523.267
62.797	461.012	62.797	536.466	62.797	554.128
64.797	474.623	64.797	575.129	64.797	560.589
66.797	445.559	66.797	570.621	66.797	586.355
68.797	487.07	68.797	568.562	68.797	595.813
70.797	480.113	70.797	591.97	70.797	569.01
72.797	466.131	72.797	606.798	72.797	587.543
74.797	473.506	74.797	593.706	74.797	600.561
76.797	498.186	76.797	614.892	76.797	625.108
78.797	506.034	78.797	632.141	78.797	601.569
80.797	507.589	80.797	632.141	80.797	601.653
82.797	514.994	82.797	632.241	82.797	613.098
84.797	484.679	84.797	611.445	84.797	590.202
86.797	500.585	86.797	626.947	86.797	586.509
88.797	496.095	88.797	643.242	88.797	591.824
90.797	517.962	90.797	605.466	90.797	608.043
92.797	513.104	92.797	611.522	92.797	567.854
94.797	501.803	94.797	620.11	94.797	592.934
96.797	495.693	96.797	645.547	96.797	555.343
98.797	496.063	98.797	644.046	98.797	591.525
100.797	476.828	100.797	637.565	100.797	565.961
102.797	478.659	102.797	626.02	102.797	558.057
104.797	493.353	104.797	634.671	104.797	568.873
106.797	481.214	106.797	616.97	106.797	600.41
108.797	477.549	108.797	624.712	108.797	557.119
110.797	489.03	110.797	625.807	110.797	566.614
112.797	467.178	112.797	626.586	112.797	544.906
114.797	460.468	114.797	603.263	114.797	533.624
116.797	475.775	116.797	606.551	116.797	578.387
118.797	475.734	118.797	596.327	118.797	540.575
120.797	478.85	120.797	576.654	120.797	553.404
122.797	455.77	122.797	563.677	122.797	531.136
124.797	448.646	124.797	585.101	124.797	541
126.797	473.935	126.797	566.056	126.797	530.303
128.797	443.919	128.797	584.636	128.797	505.327
130.797	439.491	130.797	552.659	130.797	508.223
132.797	446.634	132.797	568.02	132.797	529.676
134.797	438.919	134.797	561.297	134.797	490.998
136.797	440.652	136.797	551.223	136.797	480.544
137.562	432.872	137.562	556.479	137.562	494.151
143.578	412.03	143.578	502.769	143.578	475.248
149.578	376.064	149.578	498.126	149.578	448.977
155.578	372.116	155.578	490.146	155.578	429.963
161.578	346.14	161.578	459.867	161.578	410.536
167.578	348.952	167.578	446.745	167.578	411.276
173.578	334.535	173.578	415.03	173.578	378.737
179.578	329.157	179.578	413.791	179.578	356.849
185.578	288.253	185.578	419.943	185.578	315.646
191.578	289.619	191.578	382.098	191.578	338.845
197.578	289.013	197.578	382.449	197.578	316.205
203.578	250.018	203.578	355.963	203.578	292.837
209.578	239.803	209.578	344.754	209.578	296.441
215.578	260.369	215.578	302.361	215.578	300.663
221.578	142.758	221.578	256.376	221.578	181.834
227.578	155.385	227.578	238.307	227.578	183.814
233.578	144.622	233.578	235.774	233.578	175.03
239.578	165.061	239.578	212.664	239.578	155.758
245.578	139.32	245.578	220.667	245.578	143.461
251.578	142.956	251.578	217.591	251.578	172.321
257.578	137.579	257.578	193.335	257.578	106.662
263.578	141.189	263.578	203.787	263.578	78.6082
269.578	130.867	269.578	193.603	269.578	64.7166
275.578	112.861	275.578	172.621	275.578	83.6385
281.578	111.353	281.578	189.104	281.578	67.2148
287.578	91.9196	287.578	177.744	287.578	74.7405
293.578	116.805	293.578	147.781	293.578	87.8538
299.578	113.227	299.578	155.364	299.578	79.8727
305.578	94.7752	305.578	177.719	305.578	78.6198
311.578	118.792	311.578	178.93	311.578	69.0671
317.578	98.6072	317.578	167.01	317.578	91.9062
323.578	115.27	323.578	136.818	323.578	87.6118
329.578	87.0157	329.578	148.504	329.578	65.9416
335.578	73.721	335.578	153.255	335.578	41.2589
341.578	98.5271	341.578	110.601	341.578	94.1086
347.578	75.5864	347.578	112.243	347.578	67.2353
353.578	82.9151	353.578	94.0464	353.578	54.4225
359.578	69.2265	359.578	105.186	359.578	85.0918

## Sheet: Tas2r123
Deoxycholic Acid		Ursodeoxycholic Acid		Cholic Acid		Glycocholic Acid		Taurocholic Acid
Time (s)	RLU	Time (s)	RLU	Time (s)	RLU	Time (s)	RLU	Time (s)	RLU
0	0	0	0	0	0	0	0	0	0
2	7.62761	2	21.4751	2	13.7033	2	-6.46281	2	9.07129
4	-13.5441	4	19.63	4	29.7385	4	-4.81726	4	-2.77233
6	-0.643678	6	19.695	6	-5.39118	6	-2.10581	6	15.9158
8	32.4557	8	6.99643	8	5.49372	8	-36.2253	8	7.11043
10	0.57036	10	11.0938	10	-3.21191	10	-27.0939	10	15
12	0.604571	12	3.44957	12	-21.4611	12	-17.3415	12	-7.81725
14	-11.4716	14	4.25901	14	38	14	-30.3066	14	15.0107
16	3.62606	16	21.9632	16	-13.246	16	-20.8876	16	10.9655
18	-4.46869	18	8.11875	18	13.9109	18	-8.64776	18	11.9208
18.781	-3.7881	18.781	27.1355	18.782	36.7823	18.782	16.8705	18.782	34.7624
20.781	12.232	20.781	12.8358	20.782	-64.2102	20.782	-26.2062	20.782	-8.77093
22.781	5.10453	22.781	50.9334	22.782	-38.1792	22.782	-11.4127	22.782	-3.57554
24.781	-1.58129	24.781	91.5121	24.782	-0.270423	24.782	56.4674	24.782	6.46691
26.781	34.048	26.781	101.502	26.782	40.7914	26.782	90.5857	26.782	41.7624
28.781	74	28.781	168.058	28.782	105.063	28.782	181.392	28.782	99.2882
30.781	132.723	30.781	223.681	30.782	193.746	30.782	293.898	30.782	144.539
32.781	212.674	32.781	253.817	32.782	267.452	32.782	423.077	32.782	216.02
34.781	278.862	34.781	329.15	34.782	375.195	34.782	508.925	34.782	275.515
36.781	338.51	36.781	362.75	36.782	433.609	36.782	570.839	36.782	323.412
38.781	381.085	38.781	386.122	38.782	505.534	38.782	674.029	38.782	390.915
40.781	416.307	40.781	426.507	40.782	571.788	40.782	679.922	40.782	443.415
42.781	477.92	42.781	430.648	42.782	603.453	42.782	734.311	42.782	470.868
44.781	512.993	44.781	407.992	44.782	633.683	44.782	776.483	44.782	506.819
46.781	521.404	46.781	467.723	46.782	661.212	46.782	817.692	46.782	550.298
48.781	543.292	48.781	476.404	48.782	696.423	48.782	853.746	48.782	550.827
50.781	554.543	50.781	474.702	50.782	702.433	50.782	835.742	50.782	560.358
52.781	577.631	52.781	473.892	52.782	717.594	52.782	873.471	52.782	594.396
54.781	558.974	54.781	513.068	54.782	740.163	54.782	922.333	54.782	576.744
56.781	577.614	56.781	538.404	56.782	746.855	56.782	930.927	56.782	587.268
58.781	600.015	58.781	534.867	58.782	739.994	58.782	911.349	58.782	618.959
60.781	596.003	60.781	512.942	60.782	749.548	60.782	930.686	60.782	609.901
62.781	592.309	62.781	513.308	62.782	737.134	62.782	929.913	62.782	623.342
64.781	594.423	64.781	538.686	64.782	780.085	64.782	965.317	64.782	630.35
66.781	623.029	66.781	519.648	66.782	733.789	66.782	970.677	66.782	619.143
68.781	615.953	68.781	512.163	68.782	771.647	68.782	948.593	68.782	624.574
70.781	583.843	70.781	536.504	70.782	780.788	70.782	975.746	70.782	647.15
72.781	583.533	72.781	529	72.782	773.88	72.782	998.201	72.782	613.939
74.781	579.906	74.781	525	74.782	789.894	74.782	963.507	74.782	638.517
76.781	611.704	76.781	534.51	76.782	769.136	76.782	971.4	76.782	601.615
78.781	592.77	78.781	535.824	78.782	780.348	78.782	982.107	78.782	647.769
80.781	614.738	80.781	523.853	80.782	776.021	80.782	990.284	80.782	650.408
82.781	600.059	82.781	525.845	82.782	791.66	82.782	987.727	82.782	636.63
84.781	595.485	84.781	516.894	84.782	793.401	84.782	986.702	84.782	624.434
86.781	612.015	86.781	510.275	86.782	784.469	86.782	1013.66	86.782	638.467
88.781	594.098	88.781	511.184	88.782	771.253	88.782	971.844	88.782	626.252
90.781	604.385	90.781	531.334	90.782	778.084	90.782	986.44	90.782	611.189
92.781	616.399	92.781	518.86	92.782	772.379	92.782	967.979	92.782	627.042
94.781	599.074	94.781	504.924	94.782	771.39	94.782	959.473	94.782	598.105
96.781	591.038	96.781	472.802	96.782	773.122	96.782	978.982	96.782	608.73
98.781	584.578	98.781	503.415	98.782	773.55	98.782	979.724	98.782	597.458
100.781	574.484	100.781	475.631	100.782	754.295	100.782	973.239	100.782	609.023
102.781	554.118	102.781	463.85	102.782	710.91	102.782	947.248	102.782	574.636
104.781	539.2	104.781	477.03	104.782	758.352	104.782	924.489	104.782	601.25
106.781	592.459	106.781	484.79	106.782	712.528	106.782	922.132	106.782	567.007
108.781	561.703	108.781	475.878	108.782	712.66	108.782	925.728	108.782	559.26
110.781	533.374	110.781	446.498	110.782	692.716	110.782	905.452	110.782	581.896
112.781	553.96	112.781	465.843	112.782	670.919	112.782	936.865	112.782	565.42
114.781	537.262	114.781	436.7	114.782	683.076	114.782	909.541	114.782	539.967
116.781	535.374	116.781	425.785	116.782	692.16	116.782	881.538	116.782	554.419
118.781	542.24	118.781	435.742	118.782	701.262	118.782	852.484	118.782	538.957
120.781	509.426	120.781	435.778	120.782	640.571	120.782	886.492	120.782	514.181
122.781	516.628	122.781	427.948	122.782	674.41	122.782	868.038	122.782	542.947
124.781	513.543	124.781	420.42	124.782	625.644	124.782	855.459	124.782	518.28
126.781	532.902	126.781	409.856	126.782	601.548	126.782	854.071	126.782	510.454
128.781	500.151	128.781	398.032	128.782	622.706	128.782	819.234	128.782	504.491
130.781	501.632	130.781	394.203	130.782	607.134	130.782	811.965	130.782	476.963
132.781	458.28	132.781	383.073	132.782	604.137	132.782	776.396	132.782	488.293
134.781	446.244	134.781	383.933	134.782	563.489	134.782	775.646	134.782	464.526
136.781	426.98	136.781	378.59	136.782	559.746	136.782	732.641	136.782	479.073
137.563	438.891	137.546	381.353	137.547	565.083	137.547	765.869	137.547	431.356
143.563	421.273	143.546	351.788	143.547	518.809	143.547	705.299	143.547	431.524
149.563	420.043	149.546	306.511	149.547	511.706	149.547	656.361	149.547	403.241
155.563	406.215	155.546	314.479	155.547	501.679	155.547	626.189	155.547	381.032
161.563	404.15	161.546	304.463	161.547	422.43	161.547	581.474	161.547	356.988
167.563	370.015	167.546	309.953	167.547	396.865	167.547	559.644	167.547	351.743
173.563	376.258	173.546	259.406	173.547	356.978	173.547	532.578	173.547	313.813
179.563	351.42	179.546	253.247	179.547	321.747	179.547	490.315	179.547	284.042
185.563	356.295	185.546	227.478	185.547	340.534	185.547	455.837	185.547	258.505
191.563	320.774	191.546	225.676	191.547	300.597	191.547	425.404	191.547	245.667
197.563	338.548	197.546	247.186	197.547	287.605	197.547	393.895	197.547	218.811
203.563	302.437	203.546	206.35	203.547	291.988	203.547	388.411	203.547	202.07
209.563	316.59	209.546	222.5	209.547	304.266	209.547	364.515	209.547	181.207
215.563	281.347	215.546	222.4	215.547	242.777	215.547	344.105	215.547	160.843
221.563	268.497	221.546	138.717	221.547	234.955	221.547	313.967	221.547	181.23
227.563	319.33	227.546	128.472	227.547	194.59	227.547	277.763	227.547	152.656
233.563	334.507	233.546	150.884	233.547	194.934	233.547	260.644	233.547	134.59
239.563	320.492	239.546	153.509	239.547	146.774	239.547	228.682	239.547	140.088
245.563	320.285	245.546	109.389	245.547	152.958	245.547	262.899	245.547	145.408
251.563	303.087	251.546	110.5	251.547	113.143	251.547	233.073	251.547	122.751
257.563	281.877	257.546	117.454	257.547	98.9653	257.547	210.953	257.547	145.67
263.563	286.388	263.546	82.8171	263.547	117.251	263.547	235.101	263.547	138.096
269.563	291.354	269.546	81.6379	269.547	88.9627	269.547	203.712	269.547	138.244
275.563	276.096	275.546	81.5493	275.547	113.072	275.547	178.626	275.547	123.99
281.563	278.739	281.546	107.92	281.547	116.752	281.547	184.171	281.547	115.553
287.563	298.241	287.546	92.3567	287.547	109.769	287.547	190.55	287.547	116.646
293.563	307.486	293.546	107.135	293.547	61.9657	293.547	184.458	293.547	134.07
299.563	262.192	299.546	88.3375	299.547	85.4792	299.547	154.858	299.547	103.607
305.563	263.93	305.546	78.785	305.547	78.3667	305.547	175.826	305.547	110.255
311.563	261.3	311.546	86.6745	311.547	81.5443	311.547	176.993	311.547	109.187
317.563	250.09	317.546	72.4074	317.547	104.68	317.547	176.245	317.547	97.1304
323.563	284.579	323.546	59.4382	323.547	66.7654	323.547	158.374	323.547	81.9972
329.563	266.081	329.546	88.6103	329.547	82.24	329.547	137.254	329.547	95.0224
335.563	243.941	335.546	75.3508	335.547	64.6241	335.547	164.889	335.547	96.1124
341.563	284.341	341.546	79.2687	341.547	94.655	341.547	145.037	341.547	114.706
347.563	241.105	347.546	87.8175	347.547	56.9369	347.547	108.818	347.547	87.4048
353.563	264.859	353.546	84.3925	353.547	76.544	353.547	138.604	353.547	80.9167
359.563	244.256	359.546	93.0516	359.547	91.0802	359.547	122.197	359.547	87.4285
365.563	248.167
371.563	242.615
372.328	269.526
374.328	248.73
376.328	231.412
378.328	253.353
380.328	246.839
382.328	232.235
384.328	237.943
386.328	247.03
388.328	260.318
390.328	247.349
391.11	247.954
393.11	237.917
395.11	229.768
397.11	208.828
399.11	172.668
401.11	77.8279
403.11	-83.1559
405.11	-281.719
407.11	-452.347
409.11	-549.278
411.11	-637.345
413.11	-686.838
415.11	-736.362
417.11	-764.333
419.11	-776.645
421.11	-777.929
423.11	-772.951
425.11	-776.73
427.11	-793.403
429.11	-768.271
431.11	-769.867
433.11	-751.461
435.11	-740.244
437.11	-727.55
439.11	-717.335
441.11	-707.829
443.11	-684.82
445.11	-658.3
447.11	-648.139
449.11	-607.068
451.11	-589.83
453.11	-561.725
455.11	-527.07
457.11	-485.611
459.11	-454.681
461.11	-441.464
463.11	-397.697
465.11	-364.891
467.11	-334.476
469.11	-312.269
471.11	-275.608
473.11	-270.385
475.11	-214.285
477.11	-223.969
479.11	-226.573
481.11	-179.81
483.11	-172.557
485.11	-149.747
487.11	-123.118
489.11	-79.2431
491.11	-71.1911
493.11	-74.3352
495.11	-76.6795
497.11	-38.8306
499.11	-25.2788
501.11	-8.87023
503.11	-5.02203
505.11	6.58094
507.11	15.1379
509.11	13.1137
509.875	30.522
515.875	55.2653
521.875	65.6676
527.875	70.5242
533.875	82.9079
539.875	95.831
545.875	91.1414
551.875	104.423
557.875	108.204
563.875	108.143

## Sheet: Tas2r126
Cholic Acid		Glycocholic Acid
Time (s)	RLU	Time (s)	RLU
0	0	0	0
2	6.32041	2	-8.02911
4	-17.4742	4	1.1384
6	5.44565	6	10.4148
8	10.1237	8	-13.1228
10	-3.894	10	18.3931
12	18.7423	12	17.4885
14	-3.95339	14	-0.725739
16	-7.64678	16	-10.5283
18	11.4341	18	16.8146
18.781	-6.40937	18.781	23.6211
20.781	-22.1196	20.781	-40.338
22.781	57.6732	22.781	22.3326
24.781	119.461	24.781	63.7084
26.781	150.574	26.781	76.1804
28.781	265.727	28.781	137.207
30.781	370.327	30.781	214.617
32.781	482.177	32.781	318.834
34.781	570.785	34.781	384.223
36.781	665.431	36.781	455.203
38.781	689.631	38.781	531.38
40.781	736.63	40.781	571.264
42.781	773.753	42.781	599.999
44.781	819.752	44.781	648.8
46.781	829.41	46.781	709.576
48.781	884.282	48.781	742.486
50.781	903.917	50.781	750.019
52.781	907.88	52.781	771.673
54.781	897.488	54.781	762.339
56.781	894.491	56.781	801.528
58.781	914.837	58.781	778.328
60.781	925.711	60.781	814.918
62.781	919.134	62.781	813.898
64.781	943.476	64.781	822.442
66.781	923.886	66.781	857.883
68.781	937.947	68.781	851.231
70.781	951.397	70.781	849.562
72.781	951.831	72.781	871.931
74.781	959.178	74.781	863.674
76.781	961.002	76.781	844.593
78.781	948.826	78.781	886.207
80.781	939.325	80.781	865.546
82.781	951.223	82.781	883.065
84.781	936.985	84.781	898.032
86.781	922.709	86.781	896.748
88.781	911.664	88.781	900.918
90.781	942.653	90.781	874.944
92.781	908.427	92.781	885.691
94.781	912.682	94.781	894.456
96.781	907.486	96.781	901.176
98.781	899.352	98.781	886.538
100.781	901.766	100.781	892.555
102.781	898.622	102.781	881.874
104.781	885.627	104.781	894.645
106.781	885.616	106.781	887.982
108.781	859.767	108.781	886.297
110.781	849.777	110.781	884.059
112.781	824.416	112.781	887.824
114.781	805.273	114.781	848.107
116.781	784.094	116.781	861.685
118.781	781.757	118.781	828.869
120.781	784.883	120.781	825.037
122.781	777.647	122.781	836.581
124.781	774.835	124.781	866.188
126.781	752.144	126.781	858.575
128.781	755.376	128.781	826.803
130.781	741.203	130.781	818.964
132.781	735.986	132.781	847.33
134.781	705.295	134.781	852.99
136.781	715.373	136.781	809.769
137.563	694.021	137.563	804.878
143.563	674.141	143.563	793.514
149.563	648.129	149.563	748.056
155.563	630.623	155.563	797.54
161.563	621.371	161.563	777.219
167.563	569.451	167.563	736.981
173.563	563.656	173.563	734.04
179.563	519.424	179.563	691.98
185.563	518.545	185.563	705.69
191.563	496.035	191.563	730.013
197.563	519.073	197.563	719.476
203.563	511.704	203.563	676.213
209.563	507.09	209.563	680.042
215.563	499.344	215.563	670.332
221.563	510.025	221.563	696.914
227.563	524.879	227.563	687.176
233.563	522.75	233.563	674.703
239.563	547.672	239.563	658.755
245.563	498.436	245.563	686.39
251.563	508.556	251.563	658.974
257.563	517.331	257.563	697.979
263.563	502.348	263.563	656.818
269.563	514.919	269.563	673.878
275.563	501.61	275.563	666.124
281.563	513.2	281.563	685.573
287.563	499	287.563	682.24
293.563	489.083	293.563	673.116
299.563	473.554	299.563	656.796
305.563	449.101	305.563	663.675
311.563	467.667	311.563	633.551
317.563	473.372	317.563	673.002
323.563	461.769	323.563	666.023
329.563	454.066	329.563	652.752
335.563	446.164	335.563	658.256
341.563	461.362	341.563	702.617
347.563	456.539	347.563	659.503
353.563	466.548	353.563	654.507
359.563	455.13	359.563	650.344

[truncated: 1 more sheets: Tas2r144]
