# Supplementary material for: Physiological activation of human and mouse bitter taste receptors by bile acids
Source: Commun Biol. 2023 Jun 7;6:612. doi: 10.1038/s42003-023-04971-3 (PMC10247784; doi:10.1038/s42003-023-04971-3)
Supplement: Supplementary file 4 — Supplementary Data 2 [file 42003_2023_4971_MOESM4_ESM.xlsx]

## Sheet: TAS2R1
CA				TCA				GCA				TLCA				LCA				DCA				CDCA				UDCA
conc.	Δ F/F	STD		conc.	Δ F/F	STD		conc.	Δ F/F	STD		conc.	Δ F/F	STD		conc.	Δ F/F	STD		conc.	Δ F/F	STD		conc.	Δ F/F	STD		conc.	Δ F/F	STD
0,3 mM	0.130311	0.00767629		0,3 mM	0.0998686	0.0126379		0,3 mM	0.132468	0.00699771		0,03 mM	0.127684	0.0233279		0,003 mM	0.122085	0.0215443		0,03 mM	0.110113	0.00610956		0,01 mM	0.111778	0.0348004		0,03 mM	0.120119	0.00861571
0,1 mM	0.0564343	0.00767984		0,1 mM	0.0464162	0.0101452		0,1 mM	0.0490746	0.00694463		0,01 mM	0.0980973	0.0199448		0,001 mM	0.0755217	0.0194688		0,01 mM	0.0843145	0.0118377		0,003 mM	0.0325414	0.0122615		0,01 mM	0.0586328	0.0123014
0,03 mM	0.0143225	0.0140847		0,03 mM	0.018971	0.0137433		0,03 mM	0.00958409	0.00328875		0,003 mM	0.0801112	0.0175713		0,0003 mM	0.0206055	0.00630884		0,003 mM	0.0255998	0.0133796		0,001 mM	0.0100125	0.010735		0,003 mM	0.0160939	0.00246932
0,01 mM	0.00286692	0.00689443		0,01 mM	0.00712639	0.0129628		0,01 mM	0.0042826	0.00538558		0,001 mM	0.0637744	0.00329951		0,0001 mM	0.00256547	0.0152448		0,001 mM	0.00992634	0.0107139		0,0003 mM	-0.0037184	0.0207191		0,001 mM	0.00793672	0.0129102
0,003 mM	0.00539537	0.0131027		0,003 mM	0.00592021	0.0106074		0,003 mM	-0.00118738	0.0199247		0,0003 mM	0.0291864	0.0101929		0,00003 mM	-0.00581473	0.0129711		0,0003 mM	0.00243196	0.0130417		0,0001 mM	-0.0131632	0.0163004		0,0003 mM	0.00906149	0.0221713
0,001 mM	0.00816917	0.00141929		0,001 mM	0.00420337	0.0135634		0,001 mM	0.00633825	0.0102756		0,0001 mM	0.00872413	0.00748563		0 mM	-0.00216249	0.00305822		0 mM	-2.89121e-19	4.08878e-19		0,00003 mM	-0.00244753	0.00403994		0,0001 mM	-0.00339907	0.017191
0 mM	1.30104e-18	1.54348e-18		0 mM	-2.89121e-19	4.08878e-19		0 mM	-2.89121e-19	4.08878e-19		0,00003 mM	0.00586623	0.00171656										0 mM	1.30104e-18	1.54348e-18		0 mM	1.30104e-18	1.54348e-18
												0,00001 mM	0.00800717	0.00565666
Mock				Mock				Mock				0,000003 mM	0.0049392	0.00285692		Mock				Mock				Mock				Mock
conc.	Δ F/F	STD		conc.	Δ F/F	STD		conc.	Δ F/F	STD		0,000001 mM	0.00831235	0.00482028		conc.	Δ F/F	STD		conc.	Δ F/F	STD		conc.	Δ F/F	STD		conc.	Δ F/F	STD
0,3 mM	-0.00109439	0.00285			-0.00129812	0.00286107		0,3 mM	0.00173987	0.00342793		0 mM	-1.73472e-19	3.46945e-19		0,003 mM	-0.000144688	0.00379736		0,03 mM	-0.000377132	0.00273232		0,01 mM	-0.00138525	0.00217838		0,03 mM	-0.0012334	0.00145166
0,1 mM	-0.00213067	0.00141496			-0.00260063	0.00259743		0,1 mM	-0.00220642	0.00254142						0,001 mM	-0.00116312	0.00108529		0,01 mM	-0.000803424	0.00263225		0,003 mM	-0.00146684	0.00181175		0,01 mM	0.000482983	0.00441459
0,03 mM	-0.0021879	0.00205119			-0.00246411	0.00291833		0,03 mM	-0.00133355	0.00347217		Mock				0,0003 mM	-0.00246301	0.00205091		0,003 mM	-0.000408145	0.00326523		0,001 mM	-0.00162856	0.00164621		0,003 mM	-0.00108383	0.00191315
0,01 mM	-0.00260357	0.00266127			-0.0024385	0.00229006		0,01 mM	-0.0014757	0.0028664		conc.	Δ F/F	STD		0,0001 mM	-0.00164565	0.00155709		0,001 mM	-0.00159344	0.0036599		0,0003 mM	-0.0014269	0.00123841		0,001 mM	-0.0010514	0.00189831
0,003 mM	-0.00306671	0.00140268			-0.00259612	0.00291312		0,003 mM	0.000134271	0.0034805		0,03 mM	-0.000285201	0.00219761		0,00003 mM	-7.47499e-05	0.00408917		0,0003 mM	-0.0022378	0.00269287		0,0001 mM	-0.00170859	0.0017407		0,0003 mM	-0.000437876	0.00244834
0,001 mM	-0.00197826	0.00252401			-0.00154589	0.00321113		0,001 mM	-0.000562732	0.0023633		0,01 mM	0.000965095	0.00195608		0 mM	-0.00121643	0.00172029		0 mM	2.89121e-19	4.08878e-19		0,00003 mM	-0.000604178	0.00304512		0,0001 mM	0.000808409	0.00397718
0 mM	-1.4456e-19	2.04439e-19			2.89121e-19	4.08878e-19		0 mM	2.89121e-19	4.08878e-19		0,003 mM	-0.000958976	0.00201055										0 mM	-1.4456e-19	2.04439e-19		0 mM	-1.4456e-19	2.04439e-19
												0,001 mM	0.00141362	0.00419956
												0,0003 mM	0.00110984	0.00242089
												0,0001 mM	-0.00172972	0.00237749
												0,00003 mM	0.000769938	0.000113712
												0,00001 mM	-0.000143761	0.000124937
												0,000003 mM	0.000277412	0.000800122
												0,000001 mM	0.000346635	0.000640817
												0 mM	1.73472e-19	3.46945e-19

## Sheet: TAS2R4
CA				TCA				GCA				TLCA				DCA				UDCA
conc.	Δ F/F	STD		conc.	Δ F/F	STD		conc.	Δ F/F	STD		conc.	Δ F/F	STD		conc.	Δ F/F	STD		conc.	Δ F/F	STD
0,3 mM	0.123123	0.00287399		0,3 mM	0.149584	0.0164519		0,3 mM	0.162576	0.0184651		0,1 mM	0.138472	0.0111749		0,03 mM	0.0853294	0.0180626		0,03 mM	0.0723581	0.0154531
0,1 mM	0.0806236	0.0032292		0,1 mM	0.0953826	0.0131953		0,1 mM	0.106017	0.0229807		0,03 mM	0.106821	0.0182624		0,01 mM	0.0442763	0.0148672		0,01 mM	0.0516254	0.00852025
0,03 mM	0.0272892	0.00502962		0,03 mM	0.0400116	0.0165812		0,03 mM	0.0392325	0.0112581		0,01 mM	0.0778084	0.00898719		0,003 mM	0.0197455	0.00225696		0,003 mM	0.0172596	0.00511443
0,01 mM	0.00903117	0.00458792		0,01 mM	0.0134025	0.0152122		0,01 mM	0.0156526	0.00860903		0,003 mM	0.0500219	0.0104792		0,001 mM	0.0144576	0.00730295		0,001 mM	0.00821745	0.00381339
0,003 mM	0.00738936	0.00712429		0,003 mM	0.00703429	0.0121053		0,003 mM	0.00661343	0.00564203		0,001 mM	0.0272938	0.0134983		0,0003 mM	0.0139068	0.00113139		0,0003 mM	-0.000430697	0.00441304
0,001 mM	0.00575735	0.00829257		0,001 mM	0.00585715	0.0118105		0,001 mM	0.00644327	0.00260177		0,0003 mM	0.0115204	0.00868697		0 mM	-1.4456e-19	2.04439e-19		0,0001 mM	0.00653697	0.005049
0,0003 mM	0.00367181	0.00523691		0 mM	-1.4456e-19	2.04439e-19		0 mM	-1.4456e-19	2.04439e-19		0,0001 mM	0.0050186	0.00245215						0,00003 mM	0.00102048	0.00297722
0 mM	-1.4456e-19	2.04439e-19										0,00003 mM	-0.000444262	0.00230373						0 mM	-1.4456e-19	2.04439e-19
												0,00001 mM	0.000384891	0.00297395
Mock				Mock				Mock				0,000003 mM	0.00569769	0.00231993		Mock				Mock
conc.	Δ F/F	STD		conc.	Δ F/F	STD		conc.	Δ F/F	STD		0,000001 mM	0.00378545	0.00484651		conc.	Δ F/F	STD		conc.	Δ F/F	STD
0,3 mM	0.000438229	0.00223965		0,3 mM	0.000443853	0.000330641		0,3 mM	3.21302e-05	0.000720718		0 mM	-8.67362e-20	1.73472e-19		0,03 mM	0.00186392	0.000464228		0,03 mM	-0.00054915	0.00119604
0,1 mM	0.000160541	0.000809636		0,1 mM	-0.000872905	0.000555577		0,1 mM	-0.00073834	0.000432238						0,01 mM	0.000418133	0.00122363		0,01 mM	-0.000461341	0.00265737
0,03 mM	-0.00177186	0.00106668		0,03 mM	6.04431e-05	0.000386839		0,03 mM	-0.00085375	0.000282233		Mock				0,003 mM	0.000174587	0.000802596		0,003 mM	-0.000723365	0.000464819
0,01 mM	-0.00167525	0.000831234		0,01 mM	-0.000223537	0.000690909		0,01 mM	-0.000497148	0.000147726		conc.	Δ F/F	STD		0,001 mM	0.000111578	0.000780018		0,001 mM	-0.00114695	0.00131597
0,003 mM	-0.00107796	0.00172404		0,003 mM	-0.000714353	0.000512529		0,003 mM	-6.08138e-05	0.000620354		0,1 mM	-0.00793998	0.0107523		0,0003 mM	0.000536478	9.03179e-05		0,0003 mM	0.000559337	0.00219011
0,001 mM	-0.000136837	0.00023653		0,001 mM	-0.000793804	0.000295074		0,001 mM	-0.000213333	0.000528131		0,03 mM	-0.0109884	0.013675		0 mM	1.4456e-19	2.04439e-19		0,0001 mM	-0.00173827	0.00117735
0,0003 mM	0.00101888	0.000976305		0 mM	1.4456e-19	2.04439e-19		0 mM	1.4456e-19	2.04439e-19		0,01 mM	-0.00851442	0.0099405						0,00003 mM	-0.000480568	0.0012242
0 mM	0	0										0,003 mM	-0.00576634	0.00715191						0 mM	1.4456e-19	2.04439e-19
												0,001 mM	-0.0070191	0.00753093
												0,0003 mM	-0.00405638	0.00576847
												0,0001 mM	-0.00323427	0.00416512
												0,00003 mM	-0.003977	0.00300311
												0,00001 mM	-0.00504022	0.00418615
												0,000003 mM	-0.00715492	0.000186672
												0,000001 mM	-0.0031367	0.00214329
												0 mM	8.67362e-20	1.73472e-19

## Sheet: TAS2R14
CA				TCA				GCA				TLCA				CDCA
conc.	Δ F/F	STD		conc.	Δ F/F	STD		conc.	Δ F/F	STD		conc.	Δ F/F	STD		conc.	Δ F/F	STD
1 mM	0.245118	0.0412042		1 mM	0.224591	0.0249726		1 mM	0.245053	0.032749		0,01 mM	0.0718811	0.0124435		0,03 mM	0.0544142	0.0281938
0,3 mM	0.0712637	0.00770468		0,3 mM	0.0333174	0.0141657		0,3 mM	0.0654624	0.0124397		0,003 mM	0.0755984	0.0192438		0,01 mM	0.006116	0.0151559
0,1 mM	0.00960329	0.00561655		0,1 mM	-0.00731497	0.00816435		0,1 mM	0.026389	0.00939631		0,001 mM	0.0627985	0.0224286		0,003 mM	-0.0208389	0.0278891
0,03 mM	0.00213579	0.00905538		0,03 mM	-0.00513856	0.00526329		0,03 mM	0.0139159	0.00817839		0,0003 mM	0.0447875	0.0165012		0,001 mM	-0.0229877	0.024285
0,01 mM	-0.00399037	0.010585		0,01 mM	-0.0173434	0.00654104		0,01 mM	0.0020922	0.00805832		0,0001 mM	0.00288801	0.0104883		0,0003 mM	-0.0211794	0.0199765
0,003 mM	-0.00100083	0.00813981		0,003 mM	-0.0181159	0.0145568		0,003 mM	0.00161858	0.00845121		0,00003 mM	-0.0180925	0.0102992		0,0001 mM	-0.0186109	0.0179594
0,001 mM	0.00190977	0.00780931		0,001 mM	-0.0252936	0.019797		0,001 mM	0.00744591	0.0072547		0,00001 mM	-0.0203483	0.0152048		0,00003 mM	-0.0188193	0.014838
0 mM	-2.1684e-19	4.68429e-19		0 mM	0	0		0 mM	0	0		0 mM	6.93889e-19	1.38778e-18		0 mM	1.73472e-18	3.74743e-18
Mock				Mock				Mock				Mock				Mock
conc.	Δ F/F	STD		conc.	Δ F/F	STD		conc.	Δ F/F	STD		conc.	Δ F/F	STD		conc.	Δ F/F	STD
1 mM	-0.0645472	0.00939647		1 mM	-0.0851059	0.0269598		1 mM	-0.0512579	0.0233035		0,01 mM	-0.0314747	0.0110091		0,03 mM	-0.00411071	0.00386859
0,3 mM	-0.0409705	0.00939503		0,3 mM	-0.0497576	0.0117063		0,3 mM	-0.0370716	0.000984147		0,003 mM	-0.0245951	0.00520254		0,01 mM	-0.00781353	0.00183488
0,1 mM	-0.0245093	0.00139495		0,1 mM	-0.0215905	0.0120449		0,1 mM	-0.0262462	0.00704486		0,001 mM	-0.0197615	0.00817036		0,003 mM	-0.00672863	0.00659848
0,03 mM	-0.0180303	0.00537694		0,03 mM	-0.0168203	0.0077499		0,03 mM	-0.0188273	0.00492479		0,0003 mM	-0.0183168	0.0051146		0,001 mM	-0.00511112	0.011244
0,01 mM	-0.0182898	0.00304059		0,01 mM	-0.0174705	0.00412164		0,01 mM	-0.0169767	0.00510969		0,0001 mM	-0.0132899	0.00794213		0,0003 mM	-0.0129228	0.00761729
0,003 mM	-0.0208147	0.00357099		0,003 mM	-0.0145473	0.0112531		0,003 mM	-0.0171499	0.00324864		0,00003 mM	-0.000694416	0.00748502		0,0001 mM	-0.0178957	0.0037514
0,001 mM	-0.0205954	0.00588948		0,001 mM	-0.0114518	0.00304971		0,001 mM	-0.021199	0.00364283		0,00001 mM	-0.0042768	0.00118635		0,00003 mM	-0.0138292	0.00315983
0 mM	-7.22801e-20	1.0222e-19		0 mM	0	0		0 mM	0	0		0 mM	0	0		0 mM	0	0

## Sheet: TAS2R39
CA				TCA				GCA
Conc.	Δ F/F	STD		Conc.	Δ F/F	STD		Conc.	Δ F/F	STD
1 mM	0.200666	0.0360041		1 mM	0.155031	0.0145286		1 mM	0.130272	0.0178071
0,3 mM	0.0346519	0.00555229		0,3 mM	0.0294545	0.00876045		0,3 mM	0.0213605	0.00474323
0,1 mM	0.010291	0.00212312		0,1 mM	0.00768145	0.00455967		0,1 mM	0.00594057	0.00608591
0,03 mM	0.00867557	0.0061086		0,03 mM	0.00381012	0.0026623		0,03 mM	0.00789463	0.00429365
0,01 mM	0.00841202	0.00479068		0,01 mM	0.00261636	0.0071334		0,01 mM	0.00129876	0.00155918
0,003 mM	0.00186186	0.00444484		0,003 mM	0.000811431	0.00370599		0,003 mM	0.00486707	0.00512971
0,001 mM	0.00428831	0.000835346		0,001 mM	-0.00111111	0.00414539		0,001 mM	0.00448584	0.00406869
0 mM	-1.4456e-19	2.04439e-19		0 mM	0	0		0 mM	0	0
Mock				Mock				Mock
Conc.	Δ F/F	STD		Conc.	Δ F/F	STD		Conc.	Δ F/F	STD
1 mM	-0.0870731	0.0282678		1 mM	-0.0799827	0.00838771		1 mM	-0.0725146	0.0142636
0,3 mM	-0.0438826	0.00846484		0,3 mM	-0.0426768	0.00777248		0,3 mM	-0.0491903	0.00324646
0,1 mM	-0.0222386	0.00868439		0,1 mM	-0.0282206	0.0090476		0,1 mM	-0.026087	0.00723154
0,03 mM	-0.0169709	0.00307776		0,03 mM	-0.0234991	0.00945521		0,03 mM	-0.0223485	0.00748608
0,01 mM	-0.0182112	0.00448092		0,01 mM	-0.0156279	0.00371456		0,01 mM	-0.015484	0.00435845
0,003 mM	-0.014044	0.0065684		0,003 mM	-0.016544	0.00640741		0,003 mM	-0.0201357	0.00332723
0,001 mM	-0.0120069	0.0045413		0,001 mM	-0.0133033	0.00814162		0,001 mM	-0.0181074	0.00196058
0 mM	1.4456e-19	2.04439e-19		0 mM	0	0		0 mM	0	0

## Sheet: TAS2R46
TCA				GCA				TLCA
conc.	Δ F/F	STD		conc.	Δ F/F	STD		conc.	Δ F/F	STD
1 mM	0.034224	0.00940357		1 mM	0.0591043	0.00575476		0,1 mM	0.222596	0.00638098
0,3 mM	0.00490985	0.00284774		0,3 mM	0.0121599	0.0110792		0,03 mM	0.213546	0.00241277
0,1 mM	0.00710802	0.00253489		0,1 mM	0.00429187	0.00827277		0,01 mM	0.189405	0.0229362
0,03 mM	0.00464631	0.00205999		0,03 mM	0.00752879	0.0040982		0,003 mM	0.167343	0.0212194
0,01 mM	0.00645068	0.0119002		0,01 mM	0.00313861	0.0109472		0,001 mM	0.0591047	0.0154092
0,003 mM	0.00216009	0.00244756		0,003 mM	0.003879	0.00505722		0,0003 mM	0.0204978	0.0023756
0,001 mM	0.00304829	0.00464394		0,001 mM	0.00292944	0.00540224		0,0001 mM	0.00774069	0.00362633
0 mM	0	0		0 mM	0	0		0 mM	0	0
Mock				Mock				Mock
conc.	Δ F/F	STD		conc.	Δ F/F	STD		conc.	Δ F/F	STD
1 mM	-0.0782065	0.0213251		1 mM	-0.0798275	0.0247655		0,1 mM	-0.00975334	0.0102789
0,3 mM	-0.0429688	0.0074727		0,3 mM	-0.0463033	0.0136269		0,03 mM	-0.0305175	0.00424264
0,1 mM	-0.0321349	0.00389379		0,1 mM	-0.0304371	0.00593908		0,01 mM	-0.0297089	0.000893289
0,03 mM	-0.0275416	0.00221565		0,03 mM	-0.0276836	0.00993877		0,003 mM	-0.0305977	0.00225545
0,01 mM	-0.0237988	0.012881		0,01 mM	-0.0227509	0.0045555		0,001 mM	-0.0207607	0.00317052
0,003 mM	-0.0226089	0.00806571		0,003 mM	-0.0271746	0.00330239		0,0003 mM	-0.0168343	0.00287706
0,001 mM	-0.0136213	0.00799471		0,001 mM	-0.021428	0.00388258		0,0001 mM	-0.0128034	0.00257825
0 mM	0	0		0 mM	0	0		0 mM	0	0

## Sheet: Tas2r105
CA				GCA				LCA				DCA
conc.	Δ F/F	STD		conc.	Δ F/F	STD		conc.	Δ F/F	STD		conc.	Δ F/F	STD
1 mM	0.0877521	0.00848557		1 mM	0.0713595	0.0199453		0,01 mM	0.0356038	0.00660359		0,03 mM	0.0584876	0.00447963
0,3 mM	0.0277744	0.00570611		0,3 mM	0.0274034	0.00502759		0,003 mM	0.0163662	0.00280512		0,01 mM	0.0294535	0.0076838
0,1 mM	0.0171063	0.00199913		0,1 mM	0.016422	0.00834841		0,001 mM	0.00322459	0.00591592		0,003 mM	0.00284043	0.00818021
0,03 mM	0.0011947	0.00798926		0,03 mM	0.0124527	0.00562159		0,0003 mM	5.26862e-05	0.00437701		0,001 mM	0.00322906	0.004403
0,01 mM	0.00474831	0.00598216		0,01 mM	0.00438137	0.00807561		0,0001 mM	-0.00748458	0.00811196		0,0003 mM	0.00124219	0.00900129
0,003 mM	-0.000534731	0.00595872		0,003 mM	-0.00310428	0.00826015		0,00003 mM	-0.00223784	0.00194646		0,0001 mM	-0.00179314	0.00594505
0,001 mM	0.00224372	0.00451366		0,001 mM	0.00327882	0.0059702		0,00001 mM	-0.000836393	0.00806329		0,00003 mM	-0.000164361	0.00287483
0 mM	2.1684e-19	1.77049e-19		0 mM	0	0		0 mM	0	0		0 mM	0	0
Mock				Mock				Mock				Mock
conc.	Δ F/F	STD		conc.	Δ F/F	STD		conc.	Δ F/F	STD		conc.	Δ F/F	STD
1 mM	-0.0873125	0.0113383		1 mM	-0.0906895	0.0220018		0,01 mM	-0.0002988	0.00591213		0,03 mM	-0.00412225	0.00426044
0,3 mM	-0.0494737	0.00145654		0,3 mM	-0.0512157	0.00767806		0,003 mM	-0.00295022	0.00643008		0,01 mM	-0.0125857	0.00326186
0,1 mM	-0.0258628	0.00805782		0,1 mM	-0.0308977	0.0149962		0,001 mM	-0.0117496	0.0068802		0,003 mM	-0.0144929	0.00725131
0,03 mM	-0.013525	0.00631961		0,03 mM	-0.0200743	0.0110485		0,0003 mM	-0.0133948	0.00473615		0,001 mM	-0.0147964	0.00748647
0,01 mM	-0.0151399	0.00885545		0,01 mM	-0.0185907	0.0074972		0,0001 mM	-0.0150321	0.00600005		0,0003 mM	-0.0178669	0.00710219
0,003 mM	-0.0164515	0.00568723		0,003 mM	-0.0171724	0.0114143		0,00003 mM	-0.0170805	0.00436162		0,0001 mM	-0.0177978	0.00403543
0,001 mM	-0.0125922	0.00847406		0,001 mM	-0.0155762	0.00617909		0,00001 mM	-0.0143083	0.00393788		0,00003 mM	-0.0144579	0.00409363
0 mM	-7.22801e-20	1.0222e-19		0 mM	0	0		0 mM	0	0		0 mM	0	0

## Sheet: Tas2r108
CA				TCA				GCA				TLCA				DCA
conc.	Δ F/F	STD		conc.	Δ F/F	STD		conc.	Δ F/F	STD		conc.	Δ F/F	STD		conc.	Δ F/F	STD
1 mM	0.277838	0.0396995		1 mM	0.167636	0.0391682		1 mM	0.431316	0.0621008		0,1 mM	0.0692013	0.0263343		0,03 mM	0.0707131	0.023676
0,3 mM	0.0686057	0.0114049		0,3 mM	0.0635103	0.0175713		0,3 mM	0.0622248	0.01355		0,03 mM	0.0675451	0.0208731		0,01 mM	0.0454361	0.0200654
0,1 mM	0.0305756	0.00410532		0,1 mM	0.0282892	0.00443073		0,1 mM	0.0181983	0.00385704		0,01 mM	0.0420748	0.016269		0,003 mM	0.0102435	0.00136368
0,03 mM	0.0191415	0.0029201		0,03 mM	0.0124884	0.0104184		0,03 mM	0.00676037	0.00791203		0,003 mM	0.0440547	0.028154		0,001 mM	0.00746588	0.0105277
0,01 mM	0.0155086	0.00289783		0,01 mM	0.0164007	0.00812701		0,01 mM	0.0107003	0.00602114		0,001 mM	0.0303898	0.018017		0,0003 mM	-0.00196593	0.00927099
0,003 mM	0.00704699	0.0142277		0,003 mM	0.0148028	0.00479425		0,003 mM	0.00334404	0.00604901		0,0003 mM	0.0103646	0.0106429		0,0001 mM	0.00663495	0.00313798
0,001 mM	0.0099907	0.00814506		0,001 mM	0.0099108	0.0061485		0,001 mM	0.00280642	0.0036276		0,0001 mM	0.000621489	0.00758406		0,00003 mM	0.00340594	0.00699215
0 mM	-2.89121e-19	4.08878e-19		0 mM	5.78241e-19	8.17756e-19		0 mM	-2.89121e-19	4.08878e-19		0,00003 mM	0.00297841	0.00340613		0 mM	4.33681e-19	3.54099e-19
												0,00001 mM	0.000491338	0.0022575
Mock				Mock				Mock				0 mM	0	0		Mock
conc.	Δ F/F	STD		conc.	Δ F/F	STD		conc.	Δ F/F	STD						conc.	Δ F/F	STD
1 mM	-0.0752425	0.0325804		1 mM	-0.0717642	0.00901458		1 mM	-0.0648871	0.015393		Mock				0,03 mM	-0.000342526	0.00509087
0,3 mM	-0.0517183	0.0139946		0,3 mM	-0.0440474	0.00647371		0,3 mM	-0.0476806	0.0153052		conc.	Δ F/F	STD		0,01 mM	-0.00681334	0.00320408
0,1 mM	-0.0328915	0.00507598		0,1 mM	-0.0243884	0.00631439		0,1 mM	-0.0275296	0.00290672		0,1 mM	-0.0146531	0.0153788		0,003 mM	-0.0148111	0.000233222
0,03 mM	-0.0232975	0.00985555		0,03 mM	-0.0166918	0.00570753		0,03 mM	-0.0218466	0.00427399		0,03 mM	-0.0313243	0.0110998		0,001 mM	-0.0170331	0.00292733
0,01 mM	-0.0241047	0.00309383		0,01 mM	-0.0204833	0.00948476		0,01 mM	-0.0188945	0.00412704		0,01 mM	-0.0269533	0.00185109		0,0003 mM	-0.0146224	0.00256504
0,003 mM	-0.0148308	0.00671831		0,003 mM	-0.0197451	0.00605684		0,003 mM	-0.0171421	0.00173234		0,003 mM	-0.0379161	0.00930116		0,0001 mM	-0.0177157	0.00137254
0,001 mM	-0.0186629	0.00246512		0,001 mM	-0.0148122	0.00490878		0,001 mM	-0.0151032	0.00456312		0,001 mM	-0.0288676	0.00445495		0,00003 mM	-0.011131	0.0020593
0 mM	0	0		0 mM	0	0		0 mM	0	0		0,0003 mM	-0.0168897	0.00502524		0 mM	-1.4456e-19	2.04439e-19
												0,0001 mM	-0.0159596	0.00411392
												0,00003 mM	-0.0165846	0.00614266
												0,00001 mM	-0.0194801	0.00203995
												0 mM	0	0

## Sheet: Tas2r117
CA				TCA				GCA
conc.	Δ F/F	STD		conc.	Δ F/F	STD		conc.	Δ F/F	STD
0,3 mM	0.0722633	0.0100911		0,3 mM	0.120888	0.0174764		0,3 mM	0.126027	0.0258658
0,1 mM	0.0807835	0.0250417		0,1 mM	0.0924956	0.0224612		0,1 mM	0.120762	0.0163366
0,03 mM	0.0447886	0.0196119		0,03 mM	0.0597593	0.00684886		0,03 mM	0.0852681	0.019182
0,01 mM	0.0245372	0.00903156		0,01 mM	0.0216398	0.0116613		0,01 mM	0.047449	0.0110469
0,003 mM	0.00263732	0.00957666		0,003 mM	0.00222009	0.0113027		0,003 mM	0.0150804	0.00592383
0,001 mM	0.00048193	0.0105358		0,001 mM	-0.0044308	0.009639		0,001 mM	-0.00700297	0.00468998
0,0003 mM	0.00121826	0.0155658		0,0003 mM	-0.00100123	0.00575663		0,0003 mM	0.000908175	0.0103352
0 mM	-5.42101e-19	9.38947e-19		0 mM	-5.42101e-19	9.38947e-19		0 mM	-5.42101e-19	9.38947e-19
Mock				Mock				Mock
conc.	Δ F/F	STD		conc.	Δ F/F	STD		conc.	Δ F/F	STD
0,3 mM	-0.00113519	0.00151553		0,3 mM	-0.000873747	0.00123807		0,3 mM	0.000511894	0.000693531
0,1 mM	-0.000688075	0.00249723		0,1 mM	0.000804851	0.00104233		0,1 mM	-0.00160503	0.00187635
0,03 mM	-0.000655099	0.00144169		0,03 mM	0.000103984	0.00136764		0,03 mM	-0.00137639	0.000932619
0,01 mM	-0.00151296	0.00159007		0,01 mM	0.000400501	0.000421934		0,01 mM	-0.00125677	0.000717144
0,003 mM	-0.00119643	0.00178873		0,003 mM	-0.00053207	0.00258738		0,003 mM	-0.00194751	0.0020836
0,001 mM	-0.000590649	0.00303342		0,001 mM	-0.00103538	0.00174981		0,001 mM	-0.00133912	0.00120539
0,0003 mM	-0.00203613	0.0018991		0,0003 mM	-0.000193541	0.000312489		0,0003 mM	-0.0010612	0.00101569
0 mM	1.0842e-19	1.87789e-19		0 mM	1.0842e-19	1.87789e-19		0 mM	1.0842e-19	1.87789e-19

## Sheet: Tas2r123
CA				TCA				GCA				DCA				UDCA
conc.	Δ F/F	STD		conc.	Δ F/F	STD		conc.	Δ F/F	STD		conc.	Δ F/F	STD		conc.	Δ F/F	STD
0,3 mM	0.175019	0.035142		0,3 mM	0.158942	0.0244444		0,3 mM	-0.00100576	0.00189246		0,03 mM	0.157112	0.031361		0,03 mM	0.0861723	0.0137718
0,1 mM	0.102256	0.0351682		0,1 mM	0.0920452	0.0258527		0,1 mM	-0.000631747	0.00132805		0,01 mM	0.11952	0.0355029		0,01 mM	0.0652636	0.00404802
0,03 mM	0.0362039	0.00562541		0,03 mM	0.026509	0.0191137		0,03 mM	-0.000632012	0.00156669		0,003 mM	0.0429902	0.0244412		0,003 mM	0.0142733	0.0149553
0,01 mM	0.00936198	0.00336565		0,01 mM	0.0149995	0.0121928		0,01 mM	-0.00107441	0.00197148		0,001 mM	0.0277125	0.0201307		0,001 mM	0.015452	0.0179718
0,003 mM	0.000199496	0.00703632		0,003 mM	0.00926188	0.00736453		0,003 mM	0.00098205	0.00123142		0,0003 mM	0.000766795	0.00231465		0,0003 mM	-0.000733088	0.00371732
0,001 mM	0.00461983	0.00219084		0,001 mM	0.00240416	0.0099842		0,001 mM	7.05407e-05	0.00271531		0,0001 mM	0.00414886	0.0112535		0,0001 mM	-5.94227e-05	0.00135042
0,0003 mM	-0.00222708	0.010216		0 mM	0	0		0 mM	0	0		0 mM	0	0		0 mM	0	0
0 mM	-2.1684e-19	3.75579e-19
Mock				Mock				Mock				Mock				Mock
conc.	Δ F/F	STD		conc.	Δ F/F	STD		conc.	Δ F/F	STD		conc.	Δ F/F	STD		conc.	Δ F/F	STD
0,3 mM	0.000811486	0.00127741		0,3 mM	-0.00114924	0.00196455		0,3 mM	0.000511894	0.000693531		0,03 mM	-0.000316506	0.000517282		0,03 mM	-0.00150369	0.00166755
0,1 mM	-0.000572581	0.000999529		0,1 mM	-8.41772e-05	0.000751913		0,1 mM	-0.00160503	0.00187635		0,01 mM	-0.000882908	0.00104806		0,01 mM	-0.00106571	0.0010537
0,03 mM	-0.000596361	0.000404747		0,03 mM	-0.000322533	0.000943332		0,03 mM	-0.00137639	0.000932619		0,003 mM	-0.000512545	0.0021088		0,003 mM	-0.00179285	0.00163328
0,01 mM	-0.000332201	0.000548925		0,01 mM	-0.00121068	0.00121448		0,01 mM	-0.00125677	0.000717144		0,001 mM	-0.000705999	0.00152126		0,001 mM	-0.00521089	0.00462993
0,003 mM	-0.000224344	0.000368489		0,003 mM	-0.00132078	0.00141159		0,003 mM	-0.00194751	0.0020836		0,0003 mM	-0.00217308	0.00169627		0,0003 mM	-0.00129214	0.000965861
0,001 mM	-0.00118672	0.000193822		0,001 mM	-0.00199321	0.00327606		0,001 mM	-0.00133912	0.00120539		0,0001 mM	0.00131985	0.000814932		0,0001 mM	-0.00157287	0.0024367
0,0003 mM	-0.00136268	0.000697285		0 mM	0	0		0 mM	-0.0010612	0.00101569		0 mM	0	0		0 mM	0	0
0 mM	0	0

## Sheet: Tas2r126
CA				GCA
conc.	Δ F/F	STD		conc.	Δ F/F	STD
1 mM	0.16675	0.0155907		1 mM	0.169954	0.0199661
0,3 mM	0.0444417	0.0241329		0,3 mM	0.0276691	0.0125864
0,1 mM	0.0222315	0.0168482		0,1 mM	0.0133819	0.00136225
0,03 mM	0.0115658	0.0143197		0,03 mM	0.00931876	0.0104223
0,01 mM	0.0161869	0.0147464		0,01 mM	0.00889181	0.011948
0,003 mM	0.0118362	0.00756006		0,003 mM	0.012082	0.00815817
0,001 mM	0.00748888	0.00882077		0,001 mM	0.010769	0.00792763
0 mM	-7.22801e-20	1.0222e-19		0 mM	-5.78241e-19	8.17756e-19
Mock				Mock
conc.	Δ F/F	STD		conc.	Δ F/F	STD
1 mM	-0.0741209	0.00435304		1 mM	-0.0665442	0.0178378
0,3 mM	-0.047111	0.0047267		0,3 mM	-0.0333828	0.00377177
0,1 mM	-0.0299722	0.00402532		0,1 mM	-0.0240283	0.00548978
0,03 mM	-0.0182854	0.00349523		0,03 mM	-0.0121747	0.0026668
0,01 mM	-0.0200467	0.00278221		0,01 mM	-0.00960007	0.00117578
0,003 mM	-0.0187597	0.00207579		0,003 mM	-0.0122793	0.00227262
0,001 mM	-0.0115567	0.00298485		0,001 mM	-0.0122881	0.00410578
0 mM	7.22801e-20	1.0222e-19		0 mM	0	0

[truncated: 1 more sheets: Tas2r144]
