# Supplementary material for: Physiological activation of human and mouse bitter taste receptors by bile acids
Source: Commun Biol. 2023 Jun 7;6:612. doi: 10.1038/s42003-023-04971-3 (PMC10247784; doi:10.1038/s42003-023-04971-3)
Supplement: Supplementary file 5 — Supplementary Data 3 [file 42003_2023_4971_MOESM5_ESM.xlsx]

## Sheet: Tabelle1
Efficacy bitter taste receptors (positive controls/bile acids)
TAS2R1							TAS2R4							TAS2R14					TAS2R39					TAS2R46
	Efficacy	STD						Efficacy	STD						Efficacy	STD				Efficacy	STD				Efficacy	STD
Picrotoxinin (1 mM)	0.108436	0.0213569					Colchicin (3 mM)	0.0205941	0.00405323					Aristolochic acid (10 µM)	0.494513	0.143053			Denatonium benzoate (3 mM)	0.0825676	0.0115378			Strychnine (10 µM)	0.237321	0.0387632
CA	0.130311	0.00767629					CA	0.123123	0.00287399					CA	0.245118	0.0412042			CA	0.200666	0.0360041			TCA	0.034224	0.00940357
TCA	0.0998686	0.0126379					TCA	0.149584	0.0164519					TCA	0.224591	0.0249726			TCA	0.155031	0.0145286			GCA	0.0591043	0.00575476
GCA	0.132468	0.00699771					GCA	0.162576	0.0184651					GCA	0.245053	0.032749			GCA	0.130272	0.0178071			TLCA	0.222596	0.00638098
TLCA	0.127684	0.0233279					TLCA	0.138472	0.0111749					TLCA	0.0718811	0.0124435
CDCA	0.111778	0.0348004					DCA	0.0853294	0.0180626					CDCA	0.0544142	0.0281938
DCA	0.110113	0.00610956					UDCA	0.0723581	0.0154531
LCA	0.122085	0.0215443
UDCA	0.120119	0.00861571
Efficacy = maximal amplitude (ΔF/F)
Individual data points
Picrotoxinin (1 mM)	0.0806251	0.112137	0.132544				Colchicin (3 mM)	0.0249897	0.0203921	0.0122321				Aristolochic Acid (10 µM)	0.693944	0.424232	0.365361		Denatonium benzoate (3 mM)	0.0997267	0.0645554	0.0760151		Strychnin (10 µM)	0.190127	0.236763	0.285072
CA	0.123711	0.126148	0.141076				CA	0.120062	0.126969	0.122337				CA	0.25817	0.287775	0.18941		CA	0.150001	0.230385	0.221611		TCA	0.0209513	0.040142	0.0415789
TCA	0.0889576	0.093065	0.117583				TCA	0.126979	0.165656	0.156117				TCA	0.189596	0.237969	0.246207		TCA	0.13848	0.173851	0.152763		GCA	0.0509697	0.0629535	0.0633895
GCA	0.131115	0.124655	0.141635				GCA	0.136702	0.178571	0.172454				GCA	0.2248	0.29125	0.219108		GCA	0.111604	0.124967	0.154244		TLCA	0.223598	0.214328	0.229862
TLCA	0.125763	0.122701	0.169855	0.122133	0.0979647		TLCA	0.118972	0.144427	0.143038	0.134374	0.151551		TLCA	0.0698083	0.0898845	0.051057
CDCA	0.0982167	0.15953	0.0775866				DCA	0.0762815	0.110541	0.0691655				CDCA	0.0148021	0.0781574	0.070283
DCA	0.109005	0.118088	0.103246				UDCA	0.0795351	0.0508932	0.0866459
LCA	0.150523	0.117336	0.0983951
UDCA	0.114639	0.132284	0.113435
